# Supplementary material for: Transcriptome analyses reveal key roles of alternative splicing regulation in atlantic salmon during the infectious process of Piscirickettsiosis disease
Source: Heliyon. 2023 Nov 17;9(11):e22377. doi: 10.1016/j.heliyon.2023.e22377 (PMC10696053; doi:10.1016/j.heliyon.2023.e22377)
Supplement: Multimedia component 1 [file mmc1.xlsx]

## Sheet: Table S 1
Table S1. Statistical summary analysis of RNA-seq data sets of the Atlantic salmon organisms analyzed in the present study
Sample ID	Phenotype	Group
			Raw Reads (M)	Clean Reads (M)	Uniquely Mapped Reads (M)	Uniquely Mapped Reads (%)
SRR12832938	-	3 dpi	30387707	30375428	26057294	85.7841
SRR12832939	-	3 dpi	31672581	31662031	26650617	84.1722
SRR12832941	-	3 dpi	10481677	10473418	7660211	73.1396
SRR12832968	-	3 dpi	29468652	29420952	21206436	72.0794
SRR12832969	-	3 dpi	29880391	29849149	21211680	71.0629
SRR12833010	-	3 dpi	30327934	30318780	25371948	83.6839
SRR12833011	-	3 dpi	34986866	34968061	29712677	84.9709
SRR12833012	-	3 dpi	30878798	30864310	25987678	84.1998
SRR12833014	-	3 dpi	25506332	25027542	21233588	84.8409
SRR12833015	-	3 dpi	17191753	17185825	13792782	80.2567
SRR12833021	-	3 dpi	39195531	39177287	33104653	84.4996
SRR12833022	-	3 dpi	29286056	29276196	25194882	86.0593
SRR12833025	-	3 dpi	34532408	34519164	29108953	84.3269
SRR12833026	-	3 dpi	35367010	35351200	29453145	83.3158
SRR12833032	-	3 dpi	32363038	32349160	27566814	85.2165
SRR12832940	Resistant	3 dpi	35012356	33060746	28444833	86.0381
SRR12832967	Resistant	3 dpi	38616468	38031298	29992203	78.8619
SRR12833027	Resistant	3 dpi	32709791	30655123	26212593	85.508
SRR12833028	Resistant	3 dpi	25929169	24387384	20435769	83.7965
SRR12833029	Resistant	3 dpi	38632054	36386954	31052302	85.3391
SRR12833034	Resistant	3 dpi	29028449	27190643	23717281	87.2259
SRR12832937	Susceptible	3 dpi	27606828	25967674	21755198	83.778
SRR12833023	Susceptible	3 dpi	34162227	32141346	28107264	87.4489
SRR12833031	Susceptible	3 dpi	31050635	29195862	24940284	85.424
SRR12833033	Susceptible	3 dpi	35299249	33296798	28570731	85.8062
SRR12832984	-	9dpi	19202937	19189947	14990835	78.1182
SRR12832985	-	9dpi	10991928	10984989	7648574	69.6275
SRR12832988	-	9dpi	37509468	37493520	32103971	85.6254
SRR12832993	-	9dpi	8486332	8481559	5744068	67.7242
SRR12832995	-	9dpi	34785542	34766720	29653743	85.2935
SRR12832996	-	9dpi	25043202	25034862	20831381	83.2095
SRR12832997	-	9dpi	25678099	25668409	21293799	82.9572
SRR12833000	-	9dpi	33196122	33185389	28209514	85.0058
SRR12833009	-	9dpi	32174956	32163011	27319450	84.9406
SRR12832983	Resistant	9dpi	31034483	29263687	24945357	85.2434
SRR12832986	Resistant	9dpi	30034708	28399467	24288120	85.5232
SRR12832991	Resistant	9dpi	28670803	26969824	23327524	86.4949
SRR12832992	Resistant	9dpi	37044256	34979056	30239520	86.4504
SRR12832994	Resistant	9dpi	39755722	37482637	32377463	86.3799
SRR12833002	Resistant	9dpi	10915188	10176359	7551040	74.2018
SRR12832987	Susceptible	9dpi	17771912	16835977	13364458	79.3804
SRR12832998	Susceptible	9dpi	20862054	19662593	16736818	85.1201
SRR12832999	Susceptible	9dpi	34541087	32671336	27866197	85.2925
SRR12833020	Susceptible	9dpi	14971936	14079383	11265826	80.0165
SRR12833016	-	Control (0 dpi)	33264518	33253174	27254811	81.9615
SRR12833017	-	Control (0 dpi)	14504501	14498319	11350451	78.288
SRR12833018	-	Control (0 dpi)	19700272	19693794	15806454	80.2611
SRR12833019	-	Control (0 dpi)	35140745	35131132	28054446	79.8564
SRR12832971	-	Control (0 dpi)	16307241	16050264	11579433	72.1448
SRR12832977	-	Control (0 dpi)	11189892	10369947	7411800	71.4738
SRR12832978	-	Control (0 dpi)	21231945	19831620	15318645	77.2435
SRR12832982	-	Control (0 dpi)	30731645	29067011	24090231	82.8783
SRR12833030	-	Control (0 dpi)	21504312	20298955	16375809	80.6732
SRR12832974	-	Control (0 dpi)	31503819	29559481	25027491	84.6682
SRR12832975	-	Control (0 dpi)	22087275	20806063	16780611	80.6525
SRR12832976	-	Control (0 dpi)	18903763	17858189	13869848	77.6666
SRR12832980	-	Control (0 dpi)	6667714	6191714	4098654	66.1958
SRR12832981	-	Control (0 dpi)	14707962	13804597	10626368	76.977
SRR12832989	-	Control (0 dpi)	11813362	11084367	8273552	74.6416

## Sheet:  Table S 2 
Table S2. Overview of frequency of AS categories and genes associated in P. salmonis infected Atlantic salmon P. salmonis infected in 3 dpi and 9 dpi conditions
		Control (0 dpi)			3 dpi			9 dpi
	AS category	ASE count (%)	AS genes count	Average ASE count	ASE count (%)	AS genes count	Average ASE count	ASE count (%)	AS genes count	Average ASE count
	SE	26,327(56.63)	12774	2.0611	35,777(61.96)	15456	2.3148	33,189(60.97)	14934	2.22238
	A3SS	8,815(18.96)	6007	1.4675	9,040(15.66)	6050	1.4942	8,965(16.47)	6022	1.48871
	A5SS	6,227(13.39)	4391	1.4181	6,357(11.01)	4434	1.4337	6,276(11.53)	4410	1.42313
	MXE	2,069(4.45)	1353	1.5292	3,488(6.04)	2162	1.6133	2,947(5.41)	1815	1.62369
	IR	3,054(6.57)	1957	1.5606	3,077(5.33)	1958	1.5715	3,060(5.62)	1959	1.56202

## Sheet:  Table S 3 
Table S3: List of DASE/DSG among control and P. salmonis infected conditions of Atlantic salmon
Group	AS Category	Gene ID	simbolo	Gene Description	Chromosome	strand	1stExonStart_0base	1stExonEnd	2ndExonStart_0base	2ndExonEnd	upstreamES	upstreamEE	downstreamES	downstreamEE	FDR	IncLevel1	IncLevel2	ΔPSI
control (0 dpi) vs 3 dpi	SE	100137052	rtn4	reticulon 4	chrNC_059459.1	+	25917770	25917803			25913610	25914318	25918816	25918870	0.0	0.722,0.674,0.867,0.687,0.608,0.756,0.616,0.721,0.756,0.811,1.0,0.883,1.0,1.0,0.408	0.0,0.0,0.256,0.164,0.043,0.197,0.161,0.209,0.037,0.0,0.408,0.228,0.022,0.194,0.371,0.059,0.747,0.068,0.332,0.155,0.0,0.111,0.0,0.133,0.187	0.604
control (0 dpi) vs 3 dpi	SE	106576021	LOC106576021	phosphate carrier protein, mitochondrial	chrNC_059458.1	-	51215752	51215883			51215123	51215303	51216873	51216998	0.0	0.076,0.116,0.076,0.105,0.053,0.045,0.092,0.087,0.041,0.032,0.093,0.019,0.097,0.097,0.043	1.0,1.0,1.0,0.859,0.455,0.676,0.318,0.589,1.0,0.877,0.309,0.297,0.696,1.0,0.231,1.0,0.115,1.0,0.293,0.3,0.741,0.264,1.0,0.823,0.924	-0.599
control (0 dpi) vs 3 dpi	MXE	106576021	LOC106576021	phosphate carrier protein, mitochondrial	chrNC_059458.1	-	51215752	51215883	51216873	51216998	51215123	51215303	51218042	51218200	0.0	0.909,0.848,0.896,0.845,0.904,0.903,0.847,0.886,0.947,0.941,0.857,0.972,0.789,0.879,0.925	0.076,0.041,0.0,0.081,0.327,0.363,0.628,0.328,0.156,0.11,0.611,0.603,0.201,0.134,0.633,0.041,0.83,0.024,0.637,0.607,0.319,0.765,0.077,0.159,0.158	0.574
control (0 dpi) vs 3 dpi	SE	106576021	LOC106576021	phosphate carrier protein, mitochondrial	chrNC_059458.1	-	51216873	51216998			51215752	51215883	51218042	51218200	0.0	0.925,0.928,0.877,0.765,0.836,0.793,0.761,0.889,0.948,0.89,0.803,0.962,0.596,0.862,0.855	0.109,0.058,0.0,0.054,0.166,0.381,0.563,0.289,0.269,0.156,0.531,0.511,0.132,0.129,0.499,0.047,0.799,0.028,0.694,0.48,0.33,0.806,0.109,0.181,0.205	0.545
control (0 dpi) vs 3 dpi	SE	106590342	epb41l3a	erythrocyte membrane protein band 4.1-like 3a	chrNC_059470.1	-	21263281	21263398			21260157	21261491	21264058	21264139	0.0	0.359,0.473,0.278,0.428,0.027,0.411,0.487,0.383,0.182,0.312,0.435,0.339,0.381,0.374,0.176	1.0,1.0,1.0,1.0,0.909,0.711,0.678,0.877,1.0,1.0,0.807,0.667,1.0,1.0,0.571,1.0,0.322,1.0,0.508,0.791,1.0,0.729,1.0,1.0,0.942	-0.524
control (0 dpi) vs 3 dpi	MXE	100137052	rtn4	reticulon 4	chrNC_059459.1	+	25917770	25917803	25918816	25918870	25913625	25914318	25929542	25929750	0.0	0.662,0.466,0.597,0.582,0.521,0.733,0.677,0.586,0.622,0.731,0.69,0.772,0.642,0.906,0.456	0.0,0.0,0.117,0.114,0.079,0.237,0.136,0.146,0.035,0.13,0.301,0.217,0.068,0.17,0.507,0.042,0.487,0.038,0.277,0.204,0.0,0.146,0.0,0.057,0.134	0.497
control (0 dpi) vs 3 dpi	SE	106576021	LOC106576021	phosphate carrier protein, mitochondrial	chrNC_059458.1	-	51216873	51216998			51215123	51215303	51218042	51218200	0.0	0.986,0.96,0.977,0.944,0.976,0.943,0.963,0.985,0.987,0.969,0.992,0.992,0.936,0.961,0.898	0.269,0.044,0.0,0.228,0.496,0.578,0.841,0.57,0.462,0.217,0.779,0.721,0.269,0.269,0.95,0.156,1.0,0.058,0.933,0.601,0.648,0.787,0.121,0.293,0.496	0.493
control (0 dpi) vs 3 dpi	SE	106571676	LOC106571676	transcription initiation factor IIA subunit 1	chrNC_059456.1	-	47696959	47696998			47696556	47696708	47697195	47697271	0.0	0.11,1.0,0.14,0.14,0.494,0.343,0.289,0.207,0.091,0.178,0.14,0.0,0.0,0.0,0.091	0.917,0.578,0.303,0.508,0.625,0.418,0.597,0.761,0.723,0.723,0.677,0.695,0.828,0.756,0.894,0.662,1.0,0.881,0.739,0.635,0.566,0.705,0.685,0.701,0.695	-0.476
control (0 dpi) vs 3 dpi	SE	123727292	LOC123727292	testis-expressed protein 49-like	chrNC_059456.1	-	66564297	66564516			66564068	66564207	66565020	66565243	0.0	0.187,0.123,0.225,0.248,0.122,0.207,0.208,0.351,0.276,0.218,0.202,0.274,0.267,0.192,0.167	0.867,0.818,0.556,1.0,0.556,0.436,0.625,0.549,0.6,1.0,0.655,0.726,0.805,0.492,0.633,0.833,0.546,0.684,0.527,0.487,0.657,0.911,0.886,0.84,0.619	-0.475
control (0 dpi) vs 3 dpi	SE	106584776	rab3il1	RAB3A interacting protein (rabin3)-like 1	chrNC_059464.1	-	46235168	46235192			46233933	46234033	46235707	46235820	0.0	0.183,0.667,0.201,0.401,0.158,0.429,0.546,0.376,0.231,0.193,0.288,0.462,1.0,0.601,0.139	0.938,1.0,1.0,1.0,0.943,0.888,0.854,0.858,1.0,1.0,0.837,0.429,0.91,1.0,0.22,0.83,0.521,0.928,0.376,0.62,1.0,0.923,1.0,0.967,0.888	-0.446
control (0 dpi) vs 3 dpi	SE	106564788	LOC106564788	serine/arginine-rich splicing factor 7	chrNC_059453.1	+	37495577	37495613			37495088	37495133	37495711	37495984	0.0	0.167,0.237,0.178,0.242,0.199,0.118,0.343,0.257,0.041,0.225,0.177,0.11,0.087,0.228,0.446	0.677,0.875,0.251,0.685,0.481,0.641,0.401,0.709,0.858,0.864,0.505,0.401,0.813,0.927,0.36,0.885,0.301,0.751,0.61,0.728,0.549,0.721,0.668,0.718,0.805	-0.444
control (0 dpi) vs 3 dpi	SE	100194554	LOC100194554	solute carrier family 25 member 3	chrNC_059448.1	-	36680017	36680148			36679368	36679548	36680997	36681122	0.0	0.487,0.552,0.54,0.443,0.529,0.417,0.448,0.391,0.314,0.426,0.54,0.436,0.36,0.409,0.507	1.0,0.992,0.948,0.918,0.914,0.96,0.819,0.807,0.956,0.976,0.836,0.767,0.908,0.983,0.783,0.94,0.562,0.958,0.846,0.848,0.921,0.768,0.958,0.936,0.972	-0.438
control (0 dpi) vs 3 dpi	IR	106611719	LOC106611719	ensconsin-like	chrNC_059450.1	+	71273256	71273978			71273256	71273367	71273879	71273978	0.0009615706170703929	0.294,1.0,1.0,0.086,1.0,1.0,0.186,0.059,0.2,0.0,0.272,1.0,0.2,1.0,1.0	1.0,0.0,0.111,0.048,0.0,0.03,0.04,0.059,0.0,0.07,0.179,0.0,0.0,0.048,0.2,0.238,0.0,0.019,0.059,0.13,1.0,0.04,0.0,0.0,0.02	0.421
control (0 dpi) vs 3 dpi	MXE	106564788	LOC106564788	serine/arginine-rich splicing factor 7	chrNC_059453.1	+	37495088	37495133	37495577	37495613	37492457	37492511	37495711	37495984	0.0	0.867,0.886,0.857,0.829,0.948,0.857,0.81,0.806,0.979,0.879,0.86,0.899,0.893,0.805,0.726	0.412,0.309,0.8,0.386,0.4,0.381,0.519,0.316,0.244,0.284,0.67,0.689,0.425,0.467,0.691,0.328,0.7,0.296,0.381,0.48,0.615,0.447,0.412,0.294,0.282	0.411
control (0 dpi) vs 3 dpi	SE	100137052	rtn4	reticulon 4	chrNC_059459.1	+	25918816	25918870			25917770	25917803	25929542	25929750	0.0	0.472,0.605,0.535,0.618,0.516,0.301,0.343,0.479,0.521,0.401,0.315,0.365,0.365,0.145,0.535	1.0,1.0,1.0,0.912,0.873,0.662,0.923,0.742,1.0,0.463,0.73,0.657,0.838,1.0,0.401,1.0,0.651,1.0,0.728,0.812,1.0,0.801,1.0,1.0,0.869	-0.408
control (0 dpi) vs 3 dpi	SE	106573815	LOC106573815	calcium homeostasis endoplasmic reticulum protein	chrNC_059457.1	-	40924386	40924425			40923510	40923674	40925539	40925713	0.0021094081865505794	0.646,0.566,1.0,0.477,0.662,0.0,1.0,0.82,0.796,0.207,1.0,0.465,1.0,1.0,1.0	0.465,0.075,0.207,0.212,0.187,0.262,0.361,0.281,0.178,0.14,0.395,0.566,0.318,0.281,0.303,0.358,0.395,0.26,0.303,0.32,0.723,0.494,0.465,0.322,0.151	0.388
control (0 dpi) vs 3 dpi	SE	100194989	snx9b	sorting nexin 9b	chrNC_059447.1	+	69187600	69187678			69178895	69179012	69189297	69189463	0.0	0.402,0.659,0.542,0.337,0.268,0.601,0.469,0.459,0.528,0.5,0.484,0.585,0.592,0.615,0.458	0.01,0.033,0.092,0.096,0.086,0.152,0.184,0.137,0.108,0.068,0.254,0.168,0.097,0.093,0.195,0.054,0.454,0.053,0.233,0.147,0.0,0.18,0.075,0.054,0.099	0.375
control (0 dpi) vs 3 dpi	MXE	100194554	LOC100194554	solute carrier family 25 member 3	chrNC_059448.1	-	36680017	36680148	36680997	36681122	36679368	36679548	36682152	36682310	0.0	0.427,0.472,0.374,0.453,0.371,0.456,0.451,0.525,0.598,0.441,0.361,0.452,0.607,0.482,0.354	0.027,0.065,0.094,0.055,0.036,0.091,0.167,0.148,0.087,0.133,0.107,0.214,0.107,0.076,0.183,0.054,0.27,0.067,0.137,0.158,0.035,0.211,0.074,0.067,0.075	0.345
control (0 dpi) vs 3 dpi	SE	106579584	LOC106579584	aspartyl/asparaginyl beta-hydroxylase-like	chrNC_059460.1	-	74841987	74842032			74841144	74841213	74843492	74843675	0.0001273552575178828	0.511,0.0,0.896,0.553,1.0,0.508,0.69,0.475,0.756,0.712,0.261,0.527,1.0,0.553,0.553	0.0,0.061,0.382,0.127,0.042,0.188,0.268,0.121,0.144,0.236,0.405,0.65,0.795,0.0,0.15,0.728,0.436,0.064,0.331,0.748,0.0,0.198,0.0,0.553,0.171	0.328
control (0 dpi) vs 3 dpi	SE	106573877	dazap1	DAZ associated protein 1	chrNC_059457.1	-	42396916	42396999			42392532	42392680	42400236	42400285	0.0010761368088636344	0.412,0.0,1.0,0.396,0.238,0.19,0.609,0.701,0.345,0.438,0.412,1.0,0.0,0.0,0.539	0.668,0.799,0.513,0.937,0.751,0.694,0.856,0.773,0.561,0.584,0.851,0.45,0.782,0.859,0.576,0.643,0.854,1.0,0.824,0.805,0.753,0.5,0.794,0.661,0.799	-0.313
control (0 dpi) vs 3 dpi	SE	106581110	vaspb	vasodilator stimulated phosphoprotein b	chrNC_059461.1	-	67853432	67853489			67849223	67849293	67853671	67853717	0.0	0.606,0.818,0.499,0.577,0.197,0.505,0.712,0.412,0.776,0.48,0.667,0.733,0.529,0.457,0.709	0.782,0.883,0.771,0.939,0.885,1.0,0.889,0.887,1.0,1.0,0.9,0.705,0.752,1.0,1.0,0.733,0.808,0.842,0.912,0.871,1.0,1.0,0.778,0.947,0.961	-0.311
control (0 dpi) vs 3 dpi	IR	100195207	cg057	CG057 protein	chrNC_059466.1	+	12401515	12403943			12401515	12401595	12403904	12403943	0.0	0.011,0.007,0.022,0.014,0.006,0.024,0.027,0.017,0.03,0.017,0.016,0.009,0.012,0.049,0.009	0.039,0.109,0.133,0.155,0.051,0.269,0.424,0.069,1.0,0.155,0.403,0.093,1.0,0.322,1.0,0.216,0.082,0.101,1.0,0.471,0.163,0.413,0.225,0.05,0.222	-0.309
control (0 dpi) vs 3 dpi	SE	106561188	LOC106561188	E3 ubiquitin/ISG15 ligase TRIM25	chrNC_059451.1	+	92353544	92353580			92353144	92353301	92355913	92356159	0.0004723319369416132	0.77,0.573,0.401,0.801,1.0,0.401,0.527,0.728,0.61,0.843,0.501,0.401,1.0,0.501,0.0	0.909,1.0,1.0,1.0,0.801,0.909,0.915,0.88,0.936,0.701,0.864,1.0,0.816,0.934,0.951,0.964,0.9,0.834,0.728,0.82,1.0,1.0,0.897,1.0,0.963	-0.305
control (0 dpi) vs 3 dpi	IR	100194801	glyg	Glycogenin-1	chrNC_059470.1	+	40947455	40950123			40947455	40949789	40949901	40950123	0.00015211766839334445	0.055,0.067,0.049,0.051,1.0,1.0,1.0,1.0,1.0,1.0,1.0,1.0,1.0,1.0,1.0	0.101,0.082,0.082,0.062,0.162,0.053,0.064,0.068,0.035,0.034,0.086,0.042,0.091,0.053,0.105,1.0,1.0,1.0,1.0,1.0,1.0,1.0,1.0,1.0,1.0	0.303
control (0 dpi) vs 3 dpi	SE	106564788	LOC106564788	serine/arginine-rich splicing factor 7	chrNC_059453.1	+	37495088	37495133			37492457	37492511	37495577	37495613	0.0	0.87,0.839,0.84,0.863,0.957,0.728,0.965,0.901,0.973,0.945,0.861,0.844,0.736,0.857,0.922	0.531,0.421,0.756,0.563,0.487,0.582,0.426,0.505,0.436,0.52,0.832,0.743,0.712,0.612,0.679,0.431,0.701,0.422,0.52,0.591,0.712,0.626,0.515,0.452,0.511	0.302
control (0 dpi) vs 3 dpi	SE	106580364	clip1a	CAP-GLY domain containing linker protein 1a	chrNC_059461.1	-	27266078	27268754			27265318	27265465	27272138	27272354	0.0022364207602323925	0.194,0.117,0.26,0.234,1.0,0.389,0.426,0.125,0.533,0.66,0.262,0.447,1.0,1.0,0.081	0.242,0.072,0.117,0.271,0.019,0.125,0.193,0.154,0.048,0.042,0.182,0.234,0.083,0.103,0.204,0.065,0.062,0.084,0.135,0.117,1.0,0.061,0.042,0.072,0.034	0.298
control (0 dpi) vs 3 dpi	SE	100194554	LOC100194554	solute carrier family 25 member 3	chrNC_059448.1	-	36680997	36681122			36680017	36680148	36682152	36682310	0.0	0.375,0.578,0.313,0.385,0.284,0.347,0.342,0.468,0.595,0.339,0.281,0.396,0.513,0.441,0.277	0.031,0.091,0.112,0.036,0.014,0.093,0.159,0.123,0.1,0.165,0.073,0.193,0.103,0.092,0.144,0.049,0.146,0.073,0.116,0.142,0.016,0.212,0.083,0.071,0.09	0.295
control (0 dpi) vs 3 dpi	IR	106585005	LOC106585005	pleckstrin homology domain-containing family A member 2	chrNC_059465.1	+	15701201	15704396			15701201	15703510	15703552	15704396	0.0001337731436049991	0.232,0.0,0.0,0.027,1.0,1.0,1.0,1.0,1.0,1.0,1.0,1.0,1.0,1.0,1.0	0.0,0.019,0.0,0.12,0.096,0.121,0.284,0.17,0.05,0.066,0.12,0.137,0.066,0.069,0.064,1.0,1.0,1.0,1.0,1.0,1.0,1.0,1.0,1.0,1.0	0.295
control (0 dpi) vs 3 dpi	SE	106571617	cep43	centrosomal protein 43	chrNC_059456.1	-	50489401	50489428			50488717	50488774	50489846	50489984	0.0	0.509,0.493,0.399,0.504,0.543,0.534,0.558,0.364,0.369,0.369,0.337,0.378,0.46,0.385,0.238	0.845,0.753,0.929,0.678,0.675,0.669,0.634,0.705,0.597,0.866,0.737,0.715,0.676,0.761,0.706,0.827,0.66,0.809,0.69,0.698,0.67,0.579,0.656,0.808,0.652	-0.29
control (0 dpi) vs 3 dpi	SE	100194554	LOC100194554	solute carrier family 25 member 3	chrNC_059448.1	-	36680997	36681122			36679368	36679548	36682152	36682310	0.0	0.933,0.816,0.942,0.947,0.857,0.818,0.944,0.911,0.919,0.891,0.867,0.941,0.909,0.931,0.787	0.293,0.58,1.0,0.596,0.551,0.572,0.808,0.765,0.361,0.629,0.702,0.862,0.675,0.338,0.725,0.537,0.909,0.51,0.61,0.827,0.156,0.758,0.508,0.35,0.533	0.288
control (0 dpi) vs 3 dpi	SE	100380658	LOC100380658	calcium/calmodulin-dependent protein kinase type II subunit gamma	chrNC_059460.1	-	47475672	47475822			47475357	47475433	47476939	47477023	0.0007211905699815794	0.529,0.797,0.424,0.474,1.0,0.766,0.407,0.47,0.396,0.567,0.696,0.486,1.0,0.567,0.783	0.164,0.264,0.314,0.247,0.378,0.369,0.51,0.356,0.191,0.221,0.49,0.247,0.358,0.472,0.247,0.228,0.621,0.262,0.166,0.383,0.396,0.309,0.296,0.412,0.501	0.288
control (0 dpi) vs 3 dpi	SE	106572880	LOC106572880	tumor protein D54	chrNC_059456.1	-	104020841	104020901			104014621	104014723	104022452	104022601	0.00012969622176100767	0.485,0.305,0.314,0.787,0.687,0.0,0.668,0.612,0.473,0.696,0.282,0.299,0.767,1.0,0.767	0.963,0.91,1.0,0.811,0.774,0.953,0.91,0.904,0.903,0.858,0.8,0.748,0.702,0.793,0.755,0.844,0.733,0.858,0.815,0.903,0.733,0.852,1.0,0.843,0.373	-0.287
control (0 dpi) vs 3 dpi	SE	106569309	LOC106569309	sterile alpha motif domain-containing protein 13-like	chrNC_059455.1	+	33147797	33147895			33147148	33147302	33148677	33148720	0.00022229207554124645	0.631,0.146,0.255,0.39,0.125,0.631,0.587,0.516,0.262,0.57,0.159,0.348,1.0,0.81,0.176	0.704,0.799,1.0,0.663,0.779,0.556,0.711,0.818,1.0,0.793,0.76,0.699,0.733,0.701,0.916,0.626,0.319,0.585,0.516,0.876,0.76,0.666,0.663,0.735,0.664	-0.281
control (0 dpi) vs 3 dpi	IR	106580689	wdfy1	WD repeat and FYVE domain containing 1	chrNC_059461.1	+	73564865	73568077			73564865	73567208	73567265	73568077	0.0003618223470360317	0.15,0.068,0.239,0.069,1.0,1.0,1.0,1.0,1.0,1.0,1.0,1.0,1.0,1.0,1.0	0.053,0.126,0.123,0.307,0.202,0.073,0.17,0.126,0.121,0.023,0.322,0.138,0.154,0.138,0.139,1.0,1.0,1.0,1.0,1.0,1.0,1.0,1.0,1.0,1.0	0.28
control (0 dpi) vs 3 dpi	SE	106586058	LOC106586058	ER membrane protein complex subunit 5-like	chrNC_059466.1	+	3723572	3723753			3722126	3722230	3723994	3724532	0.000467083626778235	0.283,0.277,1.0,0.079,0.097,0.223,0.0,0.365,0.223,0.223,0.223,0.087,1.0,0.11,0.0	0.489,0.223,1.0,0.428,0.605,0.564,0.501,0.633,0.365,1.0,0.408,1.0,0.732,0.451,0.721,0.678,0.613,0.555,0.177,0.223,0.463,0.301,0.605,0.812,0.387	-0.278
control (0 dpi) vs 3 dpi	SE	106582400	LOC106582400	R3H domain-containing protein 1	chrNC_059462.1	+	45352579	45352864			45348455	45348673	45355599	45355766	0.0011106885836237297	0.344,1.0,0.57,0.492,0.62,0.428,0.647,1.0,0.647,0.521,0.741,0.439,1.0,0.197,0.234	0.433,0.192,0.55,0.155,0.086,0.179,0.409,0.234,0.346,0.437,0.325,0.505,0.32,0.192,0.38,0.315,0.405,0.29,0.35,0.61,0.0,0.357,0.169,0.331,0.29	0.278
control (0 dpi) vs 3 dpi	A3SS	106606271	LOC106606271	enoyl-CoA delta isomerase 1, mitochondrial	chrNC_059447.1	-	7879911	7880568			7879911	7880538	7880598	7881514	0.0001415419511549437	0.034,0.092,0.0,0.103,1.0,1.0,1.0,1.0,1.0,1.0,1.0,1.0,1.0,1.0,1.0	0.262,0.045,0.124,0.052,0.038,0.0,0.0,0.508,0.092,0.191,0.0,0.381,0.038,0.0,0.081,1.0,1.0,1.0,1.0,1.0,1.0,1.0,1.0,1.0,1.0	0.276
control (0 dpi) vs 3 dpi	A5SS	106607898	vegfab	vascular endothelial growth factor Ab	chrNC_059447.1	-	67587606	67589206			67589131	67589206	67587190	67587334	0.001015203689798566	0.715,1.0,0.634,0.735,0.251,1.0,0.754,0.745,0.637,0.794,0.758,0.55,1.0,0.619,1.0	0.561,0.594,0.303,0.523,0.363,0.205,0.802,0.433,0.407,0.512,0.687,0.338,0.377,0.433,0.539,0.523,0.461,0.291,0.468,0.592,0.652,0.599,0.586,0.294,0.235	0.275
control (0 dpi) vs 3 dpi	SE	106581184	LOC106581184	synergin gamma	chrNC_059461.1	-	64324148	64324415			64321286	64321364	64325068	64325183	0.0	1.0,1.0,0.583,1.0,1.0,1.0,1.0,0.736,1.0,1.0,1.0,0.72,1.0,1.0,1.0	1.0,0.349,1.0,0.3,0.289,0.5,0.573,0.857,0.6,0.392,0.36,1.0,1.0,1.0,0.518,0.446,1.0,0.785,1.0,0.454,0.3,0.659,1.0,0.177,1.0	0.274
control (0 dpi) vs 3 dpi	SE	100380643	LOC100380643	filamin A, alpha (actin binding protein 280)	chrNC_059454.1	+	3844475	3844550			3844064	3844232	3844949	3845049	0.0	0.732,0.677,0.775,0.641,0.603,0.822,0.803,0.736,0.915,0.819,0.669,0.655,0.893,0.831,0.708	0.503,0.506,0.564,0.442,0.471,0.537,0.469,0.375,0.47,0.477,0.492,0.394,0.587,0.432,0.568,0.49,0.419,0.5,0.562,0.421,0.407,0.516,0.466,0.411,0.519	0.272
control (0 dpi) vs 3 dpi	A3SS	106593672	LOC106593672	programmed cell death 6-interacting protein	chrNC_059455.1	+	91915352	91915484			91915367	91915484	91911914	91912015	0.0010654093328698195	0.348,0.0,0.356,0.399,0.293,0.744,0.624,0.453,0.356,0.332,0.453,1.0,0.0,1.0,0.554	0.592,0.853,0.806,0.545,0.833,0.734,0.734,0.753,0.713,1.0,0.624,0.806,0.399,0.768,0.713,0.713,1.0,0.726,0.453,0.811,1.0,0.768,0.0,0.937,0.853	-0.265
control (0 dpi) vs 3 dpi	IR	106607761	LOC106607761	A-kinase anchor protein 7	chrNC_059447.1	+	61240246	61242126			61240246	61241527	61241583	61242126	0.00038428012024089875	0.105,0.0,0.07,0.064,1.0,1.0,1.0,1.0,1.0,1.0,1.0,1.0,1.0,1.0,1.0	0.207,0.0,0.298,0.32,0.175,0.102,0.189,0.116,0.205,0.066,0.173,0.042,0.086,0.096,0.039,1.0,1.0,1.0,1.0,1.0,1.0,1.0,1.0,1.0,1.0	0.265
control (0 dpi) vs 3 dpi	SE	106590573	LOC106590573	nucleoporin p58/p45	chrNC_059470.1	+	30355020	30355116			30342973	30343172	30355220	30356023	0.006846688006968187	0.621,1.0,0.097,0.751,0.684,1.0,0.602,0.481,1.0,1.0,0.812,1.0,0.0,0.564,0.0	0.245,0.404,1.0,0.241,0.206,0.393,0.531,0.315,0.434,0.067,0.411,0.437,0.36,0.097,0.437,0.272,0.178,0.365,0.409,0.331,0.684,0.463,0.535,0.192,0.393	0.265
control (0 dpi) vs 3 dpi	SE	106582051	LOC106582051	uncharacterized LOC106582051	chrNC_059462.1	+	28457243	28457564			28449672	28449869	28459171	28459277	0.000325973807204068	0.175,0.0,0.245,0.357,0.405,0.27,0.302,0.11,1.0,0.625,1.0,0.426,0.0,0.156,0.0	0.537,0.516,0.357,0.81,0.779,0.372,0.779,1.0,0.796,0.405,0.657,0.576,0.481,0.603,0.81,0.597,0.426,0.537,1.0,0.302,0.803,0.565,0.357,0.405,0.55	-0.263
control (0 dpi) vs 3 dpi	SE	106568455	LOC106568455	alpha-adducin-like	chrNC_059454.1	-	103392060	103392444			103391092	103391185	103392713	103392870	0.0	0.371,0.365,0.408,0.404,0.25,0.495,0.378,0.393,0.5,0.342,0.359,0.291,0.138,0.812,0.39	0.134,0.157,0.054,0.075,0.05,0.136,0.141,0.171,0.079,0.152,0.142,0.178,0.122,0.135,0.094,0.118,0.121,0.075,0.121,0.136,0.266,0.129,0.259,0.075,0.125	0.263
control (0 dpi) vs 3 dpi	MXE	100196663	LOC100196663	adenosine kinase a	chrNC_059459.1	-	4521511	4521565	4535822	4535897	4518220	4518299	4554892	4555063	0.0	0.167,0.329,0.172,0.253,0.077,0.106,0.135,0.159,0.137,0.11,0.151,0.171,0.222,0.186,0.177	0.494,0.55,0.595,0.567,0.422,0.373,0.394,0.482,0.426,0.462,0.408,0.316,0.477,0.398,0.268,0.584,0.165,0.509,0.255,0.265,0.361,0.36,0.543,0.576,0.511	-0.26
control (0 dpi) vs 3 dpi	SE	106589429	LOC106589429	calcium/calmodulin-dependent protein kinase type II subunit gamma	chrNC_059469.1	+	8710860	8711010			8708691	8708775	8711346	8711422	0.00045223077500128214	0.257,0.0,0.371,0.593,1.0,0.495,0.587,0.512,0.396,0.344,0.373,0.131,0.724,0.522,0.247	0.135,0.269,0.0,0.131,0.104,0.105,0.22,0.172,0.233,0.495,0.094,0.068,0.158,0.234,0.282,0.146,0.052,0.237,0.172,0.177,0.179,0.171,0.19,0.164,0.273	0.258
control (0 dpi) vs 3 dpi	SE	123723714	LOC123723714	RNA-binding protein 4.1-like	chrNC_059459.1	+	56417080	56417996			56416225	56416653	56419646	56419916	0.0	0.428,0.024,0.657,0.674,1.0,1.0,1.0,0.47,0.341,0.525,0.195,1.0,1.0,0.351,0.386	0.425,0.805,1.0,1.0,1.0,1.0,1.0,0.666,1.0,1.0,0.821,0.508,0.769,0.674,1.0,1.0,0.541,1.0,1.0,0.652,0.649,1.0,1.0,1.0,1.0	-0.257
control (0 dpi) vs 3 dpi	SE	106581279	LOC106581279	glycerophosphodiester phosphodiesterase domain-containing protein 5	chrNC_059461.1	+	72405658	72405925			72405215	72405328	72406150	72407705	0.00019977412883629838	0.467,0.097,0.162,0.453,0.462,0.392,0.682,0.576,0.736,0.392,0.371,0.205,0.177,0.736,1.0	0.067,0.097,1.0,0.0,0.0,0.279,0.195,0.326,0.041,0.0,0.405,0.392,0.048,0.0,0.279,0.244,0.392,0.114,0.244,0.135,0.097,0.462,0.067,0.051,0.177	0.256
control (0 dpi) vs 3 dpi	SE	106569519	LOC106569519	endophilin-A2-like	chrNC_059455.1	+	38244276	38244324			38243916	38244047	38245476	38250088	0.0009656136375757293	0.266,0.751,0.266,0.312,0.194,0.376,0.091,0.167,0.131,0.287,0.0,0.0,0.0,0.147,0.0	0.297,0.376,0.131,0.137,0.525,0.232,0.58,0.356,0.547,0.768,0.768,0.0,0.232,0.475,0.644,0.194,0.458,0.475,0.644,1.0,0.601,0.644,0.57,0.063,0.644	-0.255
control (0 dpi) vs 3 dpi	SE	106570934	LOC106570934	zinc finger RNA-binding protein	chrNC_059456.1	-	8581222	8581320			8580200	8580296	8584295	8584455	0.0	0.897,1.0,1.0,1.0,1.0,1.0,1.0,0.94,1.0,1.0,0.701,1.0,1.0,1.0,1.0	0.824,0.681,0.562,0.914,0.784,0.461,0.619,0.818,0.49,0.847,0.596,0.461,0.756,0.762,0.562,1.0,0.9,0.774,0.701,0.627,1.0,1.0,0.461,0.756,0.562	0.252
control (0 dpi) vs 3 dpi	IR	106568513	LOC106568513	lysosome membrane protein 2-like	chrNC_059454.1	-	106404615	106408771			106404615	106406617	106406722	106408771	0.002881849278630377	0.316,0.354,0.231,0.263,0.234,0.212,0.864,0.812,0.33,0.24,0.311,0.732,1.0,1.0,1.0	0.206,0.471,0.28,0.212,0.244,0.313,0.301,0.325,0.259,0.286,0.249,0.182,0.286,0.287,0.212,0.245,0.118,0.18,0.285,0.197,0.911,0.312,0.135,0.21,0.196	0.251
control (0 dpi) vs 3 dpi	SE	123723714	LOC123723714	RNA-binding protein 4.1-like	chrNC_059459.1	+	56417080	56417972			56416225	56416653	56419646	56419927	0.0	0.431,0.025,0.671,0.684,1.0,1.0,1.0,0.483,0.383,0.548,0.199,1.0,1.0,0.357,0.405	0.431,0.806,1.0,1.0,1.0,1.0,1.0,0.663,1.0,1.0,0.831,0.514,0.761,0.679,1.0,1.0,0.548,1.0,1.0,0.654,0.663,1.0,1.0,1.0,1.0	-0.25
control (0 dpi) vs 3 dpi	A5SS	100195071	sfr16	Splicing factor, arginine/serine-rich 16	chrNC_059461.1	+	47870212	47870256			47870212	47870252	47871981	47872042	0.00022155765335997	0.268,0.655,0.587,0.564,0.322,0.717,0.441,0.598,0.437,0.624,0.322,0.532,0.655,0.487,0.192	0.379,0.24,0.487,0.127,0.14,0.313,0.154,0.205,0.171,0.136,0.294,0.24,0.18,0.125,0.341,0.351,0.04,0.163,0.278,0.23,0.095,0.472,0.525,0.282,0.133	0.249
control (0 dpi) vs 3 dpi	SE	106563465	ganaba	glucosidase II alpha subunit a	chrNC_059452.1	-	90357754	90357820			90356964	90357031	90358123	90358303	0.002083562288320345	0.484,0.808,0.627,0.682,1.0,0.479,0.798,0.447,0.467,0.894,0.375,0.786,0.512,1.0,0.441	0.174,0.441,0.467,0.467,0.441,0.488,0.358,0.31,0.247,0.512,0.373,0.808,0.441,0.279,0.441,0.364,0.288,0.278,0.344,0.494,0.542,0.199,0.558,0.429,0.375	0.249
control (0 dpi) vs 3 dpi	MXE	106578535	pfkpa	phosphofructokinase, platelet a	chrNC_059460.1	+	16572708	16572861	16574422	16574575	16567323	16567411	16575186	16575351	0.0	0.299,0.231,0.373,0.357,0.282,0.364,0.364,0.362,0.364,0.331,0.367,0.506,0.435,0.14,0.49	0.674,0.669,0.65,0.591,0.565,0.599,0.498,0.599,0.662,0.68,0.577,0.566,0.665,0.654,0.423,0.572,0.448,0.68,0.421,0.601,0.682,0.566,0.688,0.621,0.618	-0.248
control (0 dpi) vs 3 dpi	IR	106579244	luc7l	LUC7-like (S. cerevisiae)	chrNC_059460.1	+	56591119	56593272			56591119	56592932	56592974	56593272	0.0005617080680124308	0.139,0.132,0.103,0.182,1.0,1.0,1.0,1.0,1.0,1.0,1.0,1.0,1.0,1.0,1.0	0.241,0.289,0.113,0.543,0.593,0.127,0.137,0.133,0.146,0.29,0.101,0.077,0.132,0.096,0.066,1.0,1.0,1.0,1.0,1.0,1.0,1.0,1.0,1.0,1.0	0.247
control (0 dpi) vs 3 dpi	A3SS	106569918	LOC106569918	piggyBac transposable element-derived protein 4-like	chrNC_059455.1	+	65900343	65905527			65905301	65905527	65891413	65891572	0.0018814030332798867	0.299,0.092,0.528,0.625,0.042,1.0,0.119,0.203,0.355,0.2,0.21,1.0,1.0,0.088,0.225	0.207,0.582,1.0,0.361,0.159,0.572,0.45,0.564,1.0,1.0,1.0,0.155,0.594,0.381,0.514,0.654,0.258,1.0,1.0,1.0,1.0,1.0,0.379,0.289,1.0	-0.246
control (0 dpi) vs 3 dpi	IR	106587685	LOC106587685	biogenesis of lysosome-related organelles complex 1 subunit 6	chrNC_059467.1	-	32458083	32458699			32458083	32458336	32458379	32458699	0.00019067200302634485	0.168,0.478,0.486,0.327,1.0,1.0,1.0,1.0,1.0,1.0,1.0,1.0,1.0,1.0,1.0	0.275,0.207,0.261,0.703,0.433,0.362,0.388,0.394,0.128,0.193,0.158,0.184,0.14,0.58,0.211,1.0,1.0,1.0,1.0,1.0,1.0,1.0,1.0,1.0,1.0	0.246
control (0 dpi) vs 3 dpi	IR	106576872	LOC106576872	C-X-C motif chemokine 9	chrNC_059459.1	+	4871251	4872456			4871251	4871500	4871579	4872456	0.001997559925367249	0.332,0.398,0.278,0.304,1.0,1.0,1.0,1.0,1.0,1.0,1.0,1.0,1.0,1.0,1.0	0.29,0.289,0.354,0.354,0.411,0.283,0.266,0.28,0.257,0.264,0.265,0.292,0.272,0.282,0.218,1.0,1.0,1.0,1.0,1.0,1.0,1.0,1.0,1.0,1.0	0.246
control (0 dpi) vs 3 dpi	A5SS	106611784	LOC106611784	protocadherin-10	chrNC_059450.1	+	68190419	68190800			68190419	68190577	68192485	68193871	0.0007134680155686093	0.49,0.27,0.301,0.667,0.365,0.425,0.616,0.576,0.463,0.573,0.612,0.542,0.497,0.775,1.0	1.0,0.769,1.0,0.597,1.0,0.633,0.838,1.0,0.381,1.0,1.0,1.0,0.775,0.552,0.865,0.654,0.59,0.583,1.0,0.881,0.33,1.0,0.597,0.649,1.0	-0.243
control (0 dpi) vs 3 dpi	SE	106577339	LOC106577339	paladin-like	chrNC_059459.1	+	38106970	38108463			38095054	38095237	38173549	38173783	0.0	1.0,1.0,1.0,1.0,1.0,0.411,1.0,1.0,1.0,0.377,1.0,1.0,1.0,1.0,1.0	1.0,1.0,1.0,0.292,0.63,0.723,0.327,0.403,1.0,1.0,0.416,1.0,0.548,1.0,1.0,0.495,1.0,0.687,0.307,0.463,1.0,0.307,0.111,0.272,1.0	0.24
control (0 dpi) vs 3 dpi	A3SS	106561663	LOC106561663	uncharacterized LOC106561663	chrNC_059451.1	+	117094259	117095064			117094751	117095064	117090543	117093585	0.001959235473937448	0.748,1.0,1.0,0.627,1.0,0.756,0.66,1.0,0.492,0.225,0.748,1.0,0.114,1.0,0.687	0.731,0.576,0.456,0.114,1.0,0.551,0.223,0.423,0.341,0.587,0.244,0.341,0.569,0.456,0.244,0.572,1.0,0.667,0.564,0.861,0.279,0.564,0.341,0.456,0.279	0.24
control (0 dpi) vs 3 dpi	SE	106610804	LOC106610804	Ral GTPase activating protein catalytic subunit alpha 2	chrNC_059450.1	+	16936353	16936394			16929002	16929127	16939290	16942942	0.0016806052939102346	0.332,0.0,0.066,0.719,0.243,0.096,0.39,0.428,0.104,0.49,0.138,0.084,0.0,0.324,0.562	0.658,0.818,1.0,0.411,0.428,0.481,0.547,0.204,0.616,0.562,0.546,0.176,0.454,0.616,0.0,0.39,0.0,0.481,0.452,0.516,0.39,0.616,1.0,0.701,0.473	-0.236
control (0 dpi) vs 3 dpi	A3SS	106571030	LOC106571030	feline leukemia virus subgroup C receptor-related protein 2	chrNC_059456.1	+	19787230	19790820			19788950	19790820	19783319	19783375	0.00057540614512959	0.226,0.423,0.213,0.303,0.039,0.222,0.305,0.333,0.399,0.34,0.268,0.2,0.075,0.309,0.268	0.497,0.588,1.0,0.095,0.303,0.48,0.695,0.333,0.533,0.554,0.547,0.371,0.384,0.668,0.386,0.723,0.102,0.624,0.356,0.482,0.334,0.387,0.535,0.53,0.911	-0.235
control (0 dpi) vs 3 dpi	SE	106577339	LOC106577339	paladin-like	chrNC_059459.1	+	38106888	38108463			38095031	38095237	38173549	38173783	0.0	1.0,1.0,1.0,1.0,1.0,0.43,1.0,1.0,1.0,0.365,1.0,1.0,1.0,1.0,1.0	1.0,1.0,1.0,0.303,0.636,0.73,0.33,0.43,1.0,1.0,0.457,1.0,0.551,1.0,1.0,0.494,1.0,0.701,0.307,0.47,1.0,0.317,0.117,0.285,1.0	0.235
control (0 dpi) vs 3 dpi	MXE	100380838	p4ha2	procollagen-proline, 2-oxoglutarate 4-dioxygenase (proline 4-hydroxylase), alpha polypeptide 2	chrNC_059454.1	-	59017045	59017111	59017172	59017226	59015801	59015870	59018262	59018316	0.0021384299335032576	0.774,1.0,0.652,0.776,0.732,1.0,1.0,0.881,0.724,0.928,0.367,0.793,1.0,0.831,0.868	0.46,0.561,1.0,0.267,0.23,0.897,0.564,0.523,0.523,0.732,0.475,0.759,0.568,0.845,0.742,0.593,0.735,0.422,0.711,0.632,0.0,0.477,0.467,0.621,0.885	0.234
control (0 dpi) vs 3 dpi	SE	106607206	icam5	intercellular adhesion molecule 5	chrNC_059447.1	-	37134126	37134180			37133738	37134002	37136038	37136326	0.0015916434036629767	1.0,0.463,1.0,1.0,1.0,1.0,1.0,0.0,0.0,0.535,0.775,0.775,1.0,0.161,1.0	0.0,1.0,1.0,0.0,1.0,0.341,0.296,0.033,0.463,0.882,1.0,0.0,0.358,0.495,0.564,0.0,0.277,1.0,0.254,0.421,0.141,0.0,1.0,0.495,1.0	0.233
control (0 dpi) vs 3 dpi	A5SS	100195912	LOC100195912	elongation factor 1-delta	chrNC_059451.1	+	39408584	39409033			39408584	39408801	39417190	39417311	0.0029988408776546456	0.606,0.705,0.467,0.849,0.734,0.277,0.489,0.77,0.7,0.657,0.461,1.0,1.0,0.365,0.793	0.441,0.553,1.0,0.242,0.198,0.604,0.222,0.324,0.245,0.384,0.293,0.384,0.384,0.568,0.41,0.352,0.366,0.331,0.761,0.497,0.519,0.444,0.384,0.23,0.484	0.233
control (0 dpi) vs 3 dpi	IR	106612700	LOC106612700	5'-3' exonuclease PLD3	chrNC_059450.1	-	118385015	118386226			118385015	118385572	118385854	118386226	0.00959776168201941	0.082,0.128,0.034,0.01,1.0,1.0,1.0,1.0,1.0,1.0,1.0,1.0,1.0,1.0,1.0	0.132,1.0,1.0,0.002,0.001,0.148,0.0,0.076,0.011,0.116,0.119,0.149,0.011,0.015,0.195,1.0,1.0,1.0,1.0,1.0,1.0,1.0,1.0,1.0,1.0	0.231
control (0 dpi) vs 3 dpi	IR	106612096	LOC106612096	syntaxin-5	chrNC_059450.1	-	84096363	84098076			84096363	84097733	84097795	84098076	0.00030525517026569807	0.339,0.382,0.335,0.262,1.0,1.0,1.0,1.0,1.0,1.0,1.0,1.0,1.0,1.0,1.0	0.4,0.436,0.351,0.342,0.347,0.333,0.327,0.316,0.308,0.277,0.297,0.213,0.255,0.319,0.343,1.0,1.0,1.0,1.0,1.0,1.0,1.0,1.0,1.0,1.0	0.227
control (0 dpi) vs 3 dpi	A5SS	106610942	LOC106610942	transmembrane protein KIAA1109 homolog	chrNC_059450.1	-	25487105	25487295			25487198	25487295	25483691	25483853	0.0003692178331222042	0.331,0.18,0.355,0.428,1.0,0.377,0.501,0.233,0.497,0.099,0.351,0.18,0.081,0.248,0.725	0.193,0.134,0.086,0.18,0.163,0.136,0.131,0.223,0.122,0.112,0.183,0.468,0.128,0.076,0.345,0.037,0.305,0.064,0.139,0.081,0.0,0.139,0.034,0.047,0.117	0.227
control (0 dpi) vs 3 dpi	SE	100195379	dtx3l	deltex-3-like	chrNC_059463.1	+	32808972	32809026			32808577	32808646	32809254	32809401	0.0	0.748,0.801,0.728,0.908,0.801,0.821,0.947,0.791,0.623,0.76,0.808,0.782,0.0,1.0,0.633	1.0,1.0,1.0,0.907,0.824,1.0,1.0,0.958,0.972,0.965,1.0,1.0,0.982,0.983,0.932,0.912,0.943,1.0,1.0,1.0,0.889,1.0,1.0,0.976,1.0	-0.226
control (0 dpi) vs 3 dpi	A3SS	106608880	aadat	aminoadipate aminotransferase	chrNC_059448.1	+	25153675	25153813			25153741	25153813	25152416	25152705	0.00016314916942063078	0.412,0.743,0.344,0.518,0.612,0.371,0.448,0.481,0.403,0.396,0.344,0.463,0.344,0.286,0.226	0.612,0.759,0.512,0.666,0.759,0.527,0.552,0.751,1.0,0.441,0.552,0.527,0.734,0.825,0.405,0.724,0.474,0.934,0.548,0.476,0.512,0.591,0.658,0.911,0.825	-0.225
control (0 dpi) vs 3 dpi	SE	106569309	LOC106569309	sterile alpha motif domain-containing protein 13-like	chrNC_059455.1	+	33147797	33148394			33147109	33147302	33148677	33148720	0.0015501435406371923	0.601,0.116,0.304,0.253,0.179,0.521,0.58,0.436,0.304,0.417,0.292,0.364,1.0,0.706,0.353	0.599,0.742,1.0,0.466,0.635,0.486,0.628,0.746,1.0,0.715,0.693,0.669,0.618,0.606,0.916,0.552,0.161,0.48,0.49,0.828,0.727,0.618,0.625,0.612,0.639	-0.222
control (0 dpi) vs 3 dpi	SE	106584564	pot1	protection of telomeres 1 homolog	chrNC_059464.1	-	38037759	38037955			38036438	38036566	38053886	38053988	0.001958628994797455	0.528,0.487,0.9,0.638,0.504,1.0,0.613,0.404,0.459,0.591,0.388,0.404,1.0,0.449,0.352	0.368,0.433,0.671,0.297,0.14,0.438,0.269,0.316,0.186,0.162,0.393,0.599,0.328,0.425,0.554,0.511,0.192,0.465,0.43,0.37,0.131,0.293,0.372,0.335,0.338	0.22
control (0 dpi) vs 3 dpi	SE	100380838	p4ha2	procollagen-proline, 2-oxoglutarate 4-dioxygenase (proline 4-hydroxylase), alpha polypeptide 2	chrNC_059454.1	-	59017045	59017111			59015801	59015870	59017172	59017226	0.0045048802876277464	0.155,0.0,0.116,0.095,0.0,0.0,0.0,0.08,0.136,0.022,0.403,0.105,0.0,0.105,0.095	0.412,0.512,0.0,0.568,0.512,0.095,0.149,0.344,0.296,0.0,0.36,0.142,0.412,0.0,0.121,0.24,0.092,0.441,0.283,0.231,1.0,0.677,0.412,0.259,0.095	-0.219
control (0 dpi) vs 3 dpi	MXE	106578404	relch	RAB11 binding and LisH domain, coiled-coil and HEAT repeat containing	chrNC_059460.1	-	8922478	8922561	8923460	8923543	8922144	8922208	8935632	8935732	0.00044024584830364686	0.774,0.6,0.818,0.806,1.0,1.0,1.0,0.88,0.733,0.75,0.944,1.0,0.5,0.8,0.333	0.583,0.727,0.429,0.5,0.75,0.5,0.385,0.5,0.692,0.0,0.524,0.625,0.714,1.0,0.833,0.643,0.5,0.393,0.667,0.444,1.0,0.588,0.4,0.5,0.543	0.218
control (0 dpi) vs 3 dpi	IR	106565996	LOC106565996	TAR DNA-binding protein 43	chrNC_059453.1	+	84842695	84844940			84842695	84843767	84844443	84844940	0.0	0.292,0.325,0.311,0.316,0.534,0.22,0.284,0.399,0.275,0.351,0.269,0.271,0.365,0.268,0.305	0.59,0.534,0.416,0.838,0.78,0.483,0.514,0.548,0.566,0.469,0.512,0.505,0.529,0.522,0.359,0.578,0.866,0.466,0.413,0.506,0.426,0.47,0.436,0.613,0.462	-0.217
control (0 dpi) vs 3 dpi	SE	106564788	LOC106564788	serine/arginine-rich splicing factor 7	chrNC_059453.1	+	37495088	37495133			37492457	37492511	37495711	37495984	0.0	0.297,0.219,0.227,0.194,0.197,0.23,0.202,0.22,0.387,0.306,0.299,0.515,0.317,0.208,0.112	0.033,0.026,0.077,0.022,0.018,0.039,0.056,0.038,0.018,0.032,0.071,0.064,0.039,0.036,0.115,0.038,0.14,0.02,0.039,0.037,0.07,0.055,0.035,0.022,0.021	0.216
control (0 dpi) vs 3 dpi	SE	106611638	LOC106611638	elongator complex protein 1-like	chrNC_059450.1	-	66309846	66309907			66309655	66309736	66310166	66310319	0.001957257212190237	0.867,1.0,0.718,0.4,0.521,0.45,0.831,0.633,0.633,0.693,1.0,0.577,1.0,1.0,1.0	0.685,0.45,0.405,0.656,0.744,0.666,0.62,0.56,0.521,0.521,0.415,0.466,0.6,0.607,0.56,0.511,0.656,0.395,0.312,0.645,0.083,1.0,0.395,0.433,0.567	0.216
control (0 dpi) vs 3 dpi	SE	106575550	LOC106575550	ATP-dependent RNA helicase DDX3X-like	chrNC_059457.1	+	75021153	75021201			75020536	75020587	75022187	75022509	0.0007382295406854624	0.858,1.0,1.0,0.707,0.376,1.0,0.301,0.232,0.376,0.828,1.0,0.601,1.0,1.0,1.0	1.0,0.102,0.576,0.547,0.091,0.102,0.617,0.341,0.18,0.326,0.491,1.0,0.617,0.784,0.266,0.194,1.0,0.521,0.567,0.784,0.751,0.521,1.0,0.501,0.601	0.213
control (0 dpi) vs 3 dpi	MXE	100195379	dtx3l	deltex-3-like	chrNC_059463.1	+	32805910	32805997	32808577	32808646	32805394	32805483	32809254	32809401	0.0	0.732,0.674,0.826,0.884,0.47,0.842,0.914,0.67,0.7,0.861,0.765,0.756,0.307,1.0,0.516	1.0,1.0,1.0,0.816,0.372,0.973,1.0,0.961,0.976,1.0,1.0,1.0,0.975,0.978,0.943,0.922,0.78,1.0,1.0,1.0,0.849,1.0,1.0,0.961,1.0	-0.212
control (0 dpi) vs 3 dpi	SE	106579788	LOC106579788	protein MB21D2	chrNC_059461.1	-	1774810	1774945			1769671	1770279	1775185	1775227	0.0013270108544975321	0.477,0.533,0.18,0.426,0.584,0.0,1.0,0.031,0.26,0.513,1.0,0.048,1.0,1.0,0.0	1.0,1.0,1.0,0.26,1.0,0.584,0.26,0.533,1.0,1.0,0.45,0.603,1.0,0.483,0.72,0.603,0.157,0.711,1.0,0.412,1.0,0.26,0.36,1.0,0.652	-0.212
control (0 dpi) vs 3 dpi	SE	106607898	vegfab	vascular endothelial growth factor Ab	chrNC_059447.1	-	67605552	67605693			67605088	67605285	67606197	67606243	0.0023355093458738395	0.448,0.353,0.757,0.882,0.42,0.476,0.544,0.491,0.732,0.672,0.5,0.472,0.254,0.773,0.672	0.732,1.0,1.0,1.0,0.63,0.79,0.782,0.722,0.6,0.406,0.935,0.891,1.0,0.797,1.0,0.45,0.452,1.0,0.899,0.587,0.63,0.684,0.606,0.754,1.0	-0.211
control (0 dpi) vs 3 dpi	SE	123723900	LOC123723900	60S ribosomal protein L7-like	chrNC_059470.1	-	38088401	38088568			38085170	38085559	38089388	38089555	0.0017426241857369617	1.0,1.0,1.0,1.0,1.0,1.0,1.0,1.0,1.0,1.0,0.074,1.0,1.0,1.0,1.0	1.0,1.0,1.0,1.0,1.0,0.078,0.169,0.907,1.0,1.0,1.0,1.0,1.0,1.0,1.0,0.038,0.007,0.875,1.0,0.045,0.039,1.0,1.0,1.0,0.019	0.211
control (0 dpi) vs 3 dpi	SE	106563165	LOC106563165	sphingomyelin phosphodiesterase 4	chrNC_059452.1	+	78200178	78200310			78198687	78198759	78201043	78201192	0.001294124090291006	0.754,0.471,0.599,1.0,0.348,1.0,1.0,0.698,0.566,0.728,0.822,0.762,1.0,1.0,0.714	0.572,0.33,1.0,0.2,0.224,0.551,0.491,0.438,0.536,0.517,0.581,0.681,0.577,0.605,0.693,0.55,0.607,0.548,0.454,0.445,1.0,0.507,0.723,0.396,0.65	0.209
control (0 dpi) vs 3 dpi	IR	106574116	jade3	jade family PHD finger 3	chrNC_059457.1	+	59275569	59277441			59275569	59277092	59277138	59277441	0.0018193043857561513	0.428,0.212,0.334,0.229,1.0,1.0,1.0,1.0,1.0,1.0,1.0,1.0,1.0,1.0,1.0	0.241,0.29,0.248,0.695,0.485,0.245,0.371,0.294,0.357,0.321,0.386,0.319,0.277,0.235,0.362,1.0,1.0,1.0,1.0,1.0,1.0,1.0,1.0,1.0,1.0	0.208
control (0 dpi) vs 3 dpi	SE	106562830	LOC106562830	SWI/SNF-related matrix-associated actin-dependent regulator of chromatin subfamily B member 1	chrNC_059452.1	-	61138293	61138305			61135510	61135642	61141766	61141957	0.008473769956253326	0.413,0.462,0.087,0.193,0.607,0.462,0.117,0.332,0.117,0.168,0.429,0.197,0.0,0.429,0.223	0.264,0.775,1.0,0.444,0.386,0.586,0.491,0.377,0.364,0.0,0.669,0.72,0.413,0.388,0.462,0.438,0.607,0.313,0.642,0.431,0.407,0.407,0.528,0.549,0.538	-0.206
control (0 dpi) vs 3 dpi	SE	106568660	phb2a	prohibitin 2a	chrNC_059455.1	+	5038547	5038879			5037646	5037732	5039078	5040029	0.0008552417679183024	0.672,0.486,0.642,0.405,0.368,0.54,0.597,0.642,0.723,0.509,0.97,1.0,0.59,1.0,1.0	0.308,0.668,0.546,0.2,0.521,0.376,0.757,0.54,0.472,0.406,0.42,0.21,0.7,0.39,0.391,0.602,0.699,0.491,0.3,0.723,0.517,0.368,0.328,0.373,0.456	0.206
control (0 dpi) vs 3 dpi	SE	106560260	ociad1	OCIA domain containing 1	chrNC_059451.1	+	32564314	32564467			32563864	32564070	32566691	32566778	0.0	0.68,0.705,0.655,0.685,0.501,0.533,0.59,0.687,0.653,0.61,0.678,0.646,0.634,0.537,0.629	0.785,0.895,0.851,0.784,0.824,0.837,0.826,0.862,0.871,0.884,0.854,0.855,0.88,0.815,0.794,0.832,0.809,0.846,0.819,0.891,0.72,0.791,0.777,0.854,0.87	-0.205
control (0 dpi) vs 3 dpi	MXE	106573503	LOC106573503	tropomyosin alpha-1 chain	chrNC_059457.1	-	27751465	27751541	27752069	27752145	27750999	27751062	27752351	27752422	0.0	0.051,0.258,0.138,0.147,0.298,0.333,0.388,0.1,0.321,0.213,0.141,0.226,0.219,0.273,0.408	0.361,0.47,0.491,0.451,0.506,0.363,0.355,0.331,0.422,0.464,0.446,0.427,0.433,0.315,0.315,0.418,0.438,0.476,0.547,0.489,0.48,0.398,0.638,0.397,0.528	-0.204
control (0 dpi) vs 3 dpi	IR	106574134	LOC106574134	uncharacterized protein C2orf72 homolog	chrNC_059457.1	+	51065294	51067244			51065294	51065583	51065617	51067244	0.0006642046177936507	0.609,1.0,0.907,0.921,0.506,1.0,1.0,1.0,1.0,1.0,1.0,1.0,1.0,1.0,0.639	0.0,0.773,1.0,1.0,1.0,0.163,0.816,0.577,1.0,1.0,0.82,0.864,0.773,0.443,0.524,0.406,1.0,1.0,1.0,0.406,0.418,1.0,0.427,0.214,1.0	0.201
control (0 dpi) vs 3 dpi	SE	106588939	LOC106588939	collagen alpha-2(I) chain	chrNC_059468.1	-	30782649	30782661			30782038	30782074	30783715	30783717	0.0020873741919835	0.242,0.256,0.16,0.147,0.0,0.0,0.147,0.195,0.364,0.184,0.076,0.334,0.097,0.244,0.147	0.3,0.234,0.202,0.311,0.417,0.314,0.344,0.25,0.48,0.177,0.29,0.811,0.403,0.238,0.65,0.3,0.223,0.276,0.407,0.422,1.0,0.384,0.3,0.371,0.223	-0.2
control (0 dpi) vs 3 dpi	SE	106568407	LOC106568407	phospholipid phosphatase 1	chrNC_059454.1	+	99813179	99813334			99802471	99803017	99816243	99816395	0.0	0.952,0.549,0.889,0.982,1.0,0.638,0.859,0.825,0.61,1.0,0.622,0.774,0.445,0.616,1.0	0.969,1.0,1.0,0.981,0.961,0.972,0.988,1.0,0.977,1.0,0.971,1.0,0.983,0.97,0.974,1.0,0.962,1.0,0.941,0.951,1.0,0.972,1.0,1.0,1.0	-0.199
control (0 dpi) vs 3 dpi	SE	106569309	LOC106569309	sterile alpha motif domain-containing protein 13-like	chrNC_059455.1	+	33147797	33147921			33147109	33147302	33148677	33148720	0.002749459300756991	0.757,0.27,0.438,0.458,0.426,0.69,0.69,0.64,0.481,0.59,0.331,0.526,1.0,0.906,0.69	0.78,0.845,1.0,0.789,0.852,0.685,0.808,0.856,1.0,0.832,0.783,0.778,0.79,0.781,0.935,0.724,0.448,0.666,0.677,0.901,0.816,0.731,0.722,0.783,0.794	-0.198
control (0 dpi) vs 3 dpi	MXE	100380488	mtm1	myotubularin 1	chrNC_059448.1	-	28824519	28824614	28841526	28841627	28806031	28806142	28851341	28851401	0.0046050264000321806	0.0,0.408,0.194,0.0,0.0,0.194,0.537,0.707,0.0,0.194,0.72,0.755,0.0,0.491,0.491	0.568,0.326,0.491,0.45,0.401,0.639,0.614,0.635,0.491,0.72,0.46,0.279,0.345,0.345,0.243,0.64,0.758,0.359,0.78,0.614,0.635,0.543,0.326,0.491,0.617	-0.198
control (0 dpi) vs 3 dpi	SE	106579225	cssa19h8orf33	chromosome ssa19 C8orf33 homolog	chrNC_059460.1	+	57074326	57074411			57069284	57069659	57074519	57075028	0.003956553366086613	0.851,0.581,1.0,0.572,1.0,1.0,0.689,0.495,0.53,0.644,0.556,0.523,0.0,0.649,0.316	0.806,0.812,0.735,0.739,0.711,0.668,0.72,0.946,0.885,0.745,0.927,0.764,0.708,0.836,0.889,0.812,0.874,0.965,1.0,0.913,1.0,0.879,0.915,0.73,0.561	-0.195
control (0 dpi) vs 3 dpi	SE	106575550	LOC106575550	ATP-dependent RNA helicase DDX3X-like	chrNC_059457.1	+	75026630	75026681			75025514	75025659	75027504	75027686	0.001400363667492045	0.159,0.779,0.805,0.371,0.144,0.0,0.191,0.252,0.329,0.371,0.329,0.105,0.227,0.227,0.371	0.075,0.08,0.282,0.199,0.174,0.164,0.16,0.067,0.227,0.0,0.099,0.185,0.093,0.266,0.03,0.0,0.176,0.116,0.026,0.157,0.0,0.018,0.032,0.138,0.135	0.195
control (0 dpi) vs 3 dpi	SE	106576372	LOC106576372	protein kinase C and casein kinase substrate in neurons protein 2	chrNC_059458.1	+	65967715	65967877			65958602	65958727	65969329	65969520	0.0	0.787,0.841,0.819,0.836,0.788,0.737,0.851,0.719,0.704,0.882,0.561,0.646,0.482,0.903,0.837	0.968,0.987,0.929,0.944,0.983,0.929,0.941,0.927,0.982,0.959,0.971,0.906,0.961,0.829,0.806,0.985,0.975,0.987,0.962,0.968,1.0,0.949,1.0,0.987,0.962	-0.192
control (0 dpi) vs 3 dpi	SE	106594228	LOC106594228	signal peptide peptidase-like 2A	chrNC_059452.1	-	32028640	32028674			32026534	32027086	32028907	32029068	0.0	0.846,0.881,0.759,0.839,0.756,0.736,0.76,0.765,0.692,0.691,0.74,0.648,0.851,0.749,1.0	1.0,1.0,1.0,1.0,1.0,1.0,0.939,1.0,1.0,1.0,0.924,0.854,1.0,1.0,0.893,1.0,0.857,1.0,0.947,0.946,1.0,0.965,1.0,1.0,1.0	-0.192
control (0 dpi) vs 3 dpi	SE	106608873	LOC106608873	protein TEX261	chrNC_059448.1	+	24972131	24972234			24967472	24967694	24973151	24973305	0.00015123499315520807	1.0,0.384,0.356,0.525,1.0,0.554,1.0,0.776,0.806,0.779,0.293,0.768,1.0,0.675,1.0	0.519,1.0,1.0,0.869,0.813,0.912,1.0,0.869,1.0,1.0,0.926,0.744,1.0,0.909,0.926,1.0,1.0,0.892,1.0,1.0,1.0,0.779,1.0,0.798,1.0	-0.191
control (0 dpi) vs 3 dpi	SE	106569461	LOC106569461	rho GTPase-activating protein 45-like	chrNC_059455.1	+	36032487	36032580			36032168	36032320	36032727	36032793	0.002012227344046828	0.836,0.281,0.456,0.584,0.606,0.807,0.446,0.601,0.623,0.638,0.774,0.755,0.755,0.888,0.888	0.395,0.461,0.585,0.581,0.474,0.397,0.478,0.41,0.252,0.401,0.555,0.602,0.445,0.647,0.646,0.373,0.385,0.428,0.372,0.519,0.497,0.472,0.468,0.527,0.406	0.191
control (0 dpi) vs 3 dpi	SE	123723900	LOC123723900	60S ribosomal protein L7-like	chrNC_059470.1	-	38087849	38087981			38085471	38085559	38089388	38089555	0.0013419920699829025	1.0,1.0,1.0,1.0,1.0,1.0,1.0,1.0,1.0,1.0,0.098,1.0,1.0,1.0,1.0	1.0,1.0,1.0,1.0,1.0,0.235,0.372,0.882,1.0,1.0,1.0,1.0,1.0,1.0,1.0,0.093,0.003,0.954,1.0,0.087,0.063,1.0,1.0,1.0,0.055	0.19
control (0 dpi) vs 3 dpi	SE	106580853	LOC106580853	serine/arginine-rich splicing factor 7	chrNC_059461.1	-	55457655	55458327			55456315	55456765	55458840	55458933	0.0	0.196,0.125,0.232,0.196,0.245,0.19,0.168,0.18,0.318,0.294,0.148,0.207,0.184,0.242,0.189	0.268,0.322,0.546,0.106,0.102,0.526,0.454,0.416,0.477,0.311,0.518,0.499,0.389,0.483,0.619,0.465,0.259,0.28,0.331,0.52,0.368,0.478,0.32,0.31,0.503	-0.187
control (0 dpi) vs 3 dpi	IR	106584338	LOC106584338	formin-binding protein 1-like	chrNC_059464.1	-	27835242	27837790			27835242	27836854	27837631	27837790	0.0012459280029963	0.316,0.417,0.641,0.327,0.407,1.0,0.687,0.61,0.262,0.422,0.647,0.368,1.0,0.638,0.107	0.036,0.223,0.041,1.0,0.286,0.098,0.184,0.34,0.407,0.256,0.202,1.0,0.364,0.061,0.508,0.244,0.246,0.214,0.249,0.294,0.375,0.369,1.0,0.128,0.279	0.187
control (0 dpi) vs 3 dpi	A5SS	106582147	LOC106582147	splicing factor U2AF 35 kDa subunit	chrNC_059462.1	-	26479092	26481124			26481057	26481124	26478106	26478156	0.0032443503311839754	0.628,0.417,0.442,0.506,0.133,1.0,0.574,0.759,0.316,0.493,0.722,0.362,0.392,0.203,0.612	0.343,1.0,1.0,0.338,0.507,0.615,0.775,0.458,0.658,0.554,0.704,0.869,0.836,1.0,0.723,0.516,0.16,0.748,0.621,0.832,0.84,0.76,0.748,0.623,1.0	-0.185
control (0 dpi) vs 3 dpi	MXE	106580000	LOC106580000	ectonucleoside triphosphate diphosphohydrolase 2	chrNC_059461.1	-	18659982	18660117	18661420	18661540	18656856	18658060	18663663	18663933	0.0043475411143825894	0.425,0.324,0.316,0.457,0.264,0.0,0.338,0.506,0.284,0.584,0.447,0.501,0.0,0.235,0.193	0.577,0.379,0.564,0.509,0.249,0.618,0.459,0.483,0.552,0.618,0.394,0.642,0.519,0.385,0.578,0.443,0.584,0.495,0.606,0.646,0.375,0.564,0.536,0.496,0.482	-0.185
control (0 dpi) vs 3 dpi	SE	106579225	cssa19h8orf33	chromosome ssa19 C8orf33 homolog	chrNC_059460.1	+	57074298	57074411			57069284	57069659	57074519	57075028	0.003028581172474556	0.843,0.579,1.0,0.571,1.0,1.0,0.733,0.536,0.59,0.71,0.574,0.519,0.0,0.702,0.495	0.828,0.846,0.733,0.767,0.708,0.72,0.763,0.943,0.892,0.779,0.933,0.82,0.761,0.867,0.9,0.833,0.88,0.969,1.0,0.92,1.0,0.874,0.918,0.725,0.602	-0.182
control (0 dpi) vs 3 dpi	A5SS	106585031	LOC106585031	28S ribosomal protein S36, mitochondrial	chrNC_059465.1	+	14831640	14831787			14831640	14831733	14832286	14832350	0.0	0.221,0.164,0.223,0.258,0.161,0.255,0.299,0.203,0.163,0.2,0.196,0.24,0.164,0.159,0.221	0.406,0.413,0.401,0.369,0.325,0.401,0.394,0.387,0.385,0.454,0.414,0.414,0.434,0.435,0.345,0.421,0.283,0.439,0.356,0.345,0.383,0.272,0.427,0.456,0.387	-0.181
control (0 dpi) vs 3 dpi	SE	106564271	LOC106564271	histone-arginine methyltransferase CARM1	chrNC_059453.1	+	14877414	14877483			14876820	14876904	14877718	14879136	0.00027957863340640426	0.811,1.0,0.792,0.798,0.419,0.861,0.593,0.907,0.804,0.598,0.767,0.87,1.0,0.902,0.822	0.845,0.398,0.545,0.562,0.617,0.574,0.551,0.794,0.634,0.586,0.669,0.622,0.553,0.818,0.622,0.596,0.47,0.48,0.607,0.541,0.83,0.772,0.527,0.551,0.627	0.181
control (0 dpi) vs 3 dpi	SE	100380865	kars1	lysyl-tRNA synthetase 1	chrNC_059452.1	+	18936604	18936793			18930313	18930395	18936971	18937113	0.002613805168018184	0.383,0.62,0.325,0.342,0.409,0.404,0.618,0.503,0.447,0.586,0.6,0.475,1.0,0.505,0.622	0.433,0.356,0.317,0.292,0.292,0.359,0.397,0.269,0.24,0.339,0.385,0.44,0.196,0.322,0.577,0.374,0.311,0.35,0.331,0.364,0.455,0.247,0.295,0.349,0.281	0.18
control (0 dpi) vs 3 dpi	SE	106596969	LOC106596969	uncharacterized LOC106596969	chrNC_059458.1	-	26428460	26428505			26428046	26428250	26428586	26428722	0.002629695322312613	0.848,1.0,1.0,0.743,0.471,0.812,0.527,0.865,0.684,0.618,0.481,0.591,0.15,0.306,0.414	0.955,0.938,1.0,0.881,1.0,0.868,0.908,0.983,1.0,0.903,0.943,0.963,1.0,0.956,1.0,0.516,0.641,0.704,0.738,0.534,0.572,0.306,0.747,0.459,0.816	-0.179
control (0 dpi) vs 3 dpi	IR	106568327	hnrnpd	heterogeneous nuclear ribonucleoprotein D	chrNC_059454.1	-	96977414	96979381			96977414	96978930	96979284	96979381	0.003479785572228891	0.452,0.363,0.461,0.268,0.255,0.222,0.485,0.444,0.653,0.526,0.313,0.255,1.0,0.339,1.0	1.0,0.684,1.0,0.339,0.461,0.853,0.642,0.619,0.646,0.578,0.578,0.526,1.0,0.556,0.776,0.769,0.0,0.578,0.351,0.648,0.444,0.716,1.0,0.553,0.837	-0.177
control (0 dpi) vs 3 dpi	IR	106564541	LOC106564541	neuronal-specific septin-3-like	chrNC_059453.1	+	23896747	23898732			23896747	23896830	23897245	23898732	0.0	1.0,1.0,0.718,1.0,1.0,1.0,0.684,1.0,1.0,1.0,1.0,1.0,1.0,1.0,0.428	0.699,0.411,0.681,0.384,0.799,0.74,0.914,0.493,0.838,0.509,0.395,0.555,0.825,0.721,1.0,1.0,1.0,1.0,0.692,0.666,0.86,1.0,0.875,1.0,0.615	0.175
control (0 dpi) vs 3 dpi	SE	106560435	LOC106560435	histone-binding protein N1/N2-like	chrNC_059451.1	+	42423687	42423963			42423250	42423360	42424256	42424297	0.0	0.346,0.501,0.271,0.226,0.428,0.309,0.209,0.26,0.204,0.173,0.148,0.492,0.112,0.187,0.0	0.036,0.064,0.268,0.044,0.054,0.199,0.123,0.101,0.084,0.048,0.096,0.061,0.074,0.046,0.024,0.117,0.029,0.079,0.03,0.103,0.06,0.091,0.063,0.095,0.101	0.174
control (0 dpi) vs 3 dpi	A3SS	106564864	LOC106564864	nucleosome-remodeling factor subunit BPTF	chrNC_059453.1	+	34009529	34012920			34010516	34012920	34008781	34008968	0.0027283093421601158	0.635,1.0,0.862,0.634,1.0,1.0,0.645,0.582,1.0,1.0,0.81,0.529,1.0,0.532,1.0	0.791,0.51,0.529,0.314,0.743,0.397,0.456,0.881,0.782,0.684,0.524,0.838,0.46,0.793,0.866,0.897,0.551,0.541,0.462,0.53,1.0,0.477,0.858,0.452,0.694	0.174
control (0 dpi) vs 3 dpi	SE	106578037	LOC106578037	CD209 antigen-like protein A	chrNC_059459.1	+	70079525	70079609			70077840	70078090	70080176	70080323	0.0019150227114758236	0.52,0.858,0.893,0.489,0.104,0.317,0.589,0.66,0.35,0.538,0.566,0.502,0.65,0.677,0.765	0.849,0.845,0.527,0.695,0.559,0.696,0.822,0.674,0.745,0.821,0.665,0.702,0.834,0.85,0.763,0.701,0.686,0.785,0.831,0.701,0.81,0.88,0.604,0.697,0.719	-0.173
control (0 dpi) vs 3 dpi	SE	100196362	mtx2	metaxin 2	chrNC_059458.1	-	5674907	5674946			5670879	5671005	5675455	5675548	0.0	0.878,0.923,0.877,0.809,0.926,0.919,0.853,0.835,0.778,0.856,0.916,0.799,0.85,0.882,0.728	0.686,0.635,0.731,0.707,0.788,0.736,0.829,0.651,0.695,0.74,0.718,0.659,0.766,0.8,0.631,0.582,0.663,0.603,0.632,0.655,0.61,0.72,0.751,0.535,0.556	0.172
control (0 dpi) vs 3 dpi	SE	106571593	LOC106571593	serine/threonine-protein phosphatase 2A 56 kDa regulatory subunit	chrNC_059456.1	-	52280411	52280625			52269593	52269793	52289529	52289695	0.0014932144977721216	0.337,0.203,0.504,0.28,0.078,0.67,0.318,0.504,0.203,0.471,0.276,0.169,0.337,0.64,0.433	0.225,0.039,0.203,0.248,0.125,0.129,0.088,0.145,0.172,0.404,0.214,0.337,0.106,0.085,0.184,0.087,0.179,0.06,0.355,0.089,0.504,0.22,0.263,0.172,0.106	0.172
control (0 dpi) vs 3 dpi	SE	100380541	psl2	Signal peptide peptidase-like 2A	chrNC_059467.1	-	32405832	32405866			32404454	32404996	32406087	32406248	0.0	0.851,0.769,0.754,0.812,0.765,0.74,0.786,0.938,0.703,0.758,0.886,0.729,0.925,0.797,0.349	0.989,0.955,0.914,0.946,0.955,0.833,0.949,0.88,0.936,0.814,0.973,0.954,0.971,0.951,0.942,0.961,0.825,0.97,0.979,0.936,0.987,0.97,0.985,0.977,0.972	-0.17
control (0 dpi) vs 3 dpi	SE	106569513	LOC106569513	receptor-type tyrosine-protein phosphatase S	chrNC_059455.1	+	37971388	37971582			37967120	37967265	37975241	37975336	0.0020175846683852097	0.304,0.354,0.429,0.429,0.267,0.621,0.184,0.406,0.19,0.146,0.422,0.281,1.0,0.506,0.367	0.281,0.128,0.324,0.04,0.0,0.33,0.188,0.175,0.197,0.154,0.2,0.052,0.235,0.105,0.372,0.197,0.0,0.064,0.055,0.413,1.0,0.166,0.672,0.113,0.131	0.17
control (0 dpi) vs 3 dpi	SE	106569309	LOC106569309	sterile alpha motif domain-containing protein 13-like	chrNC_059455.1	+	33147797	33147917			33147109	33147302	33148677	33148720	0.005386186137130777	0.769,0.232,0.418,0.497,0.602,0.773,0.726,0.619,0.57,0.627,0.541,0.587,1.0,0.872,0.654	0.789,0.853,1.0,0.777,0.869,0.707,0.822,0.862,1.0,0.847,0.823,0.757,0.806,0.8,0.941,0.753,0.484,0.697,0.654,0.918,0.797,0.773,0.734,0.808,0.768	-0.169
control (0 dpi) vs 3 dpi	MXE	106569176	LOC106569176	protein SSXT-like	chrNC_059455.1	-	27903255	27903303	27904979	27905057	27902502	27902625	27905428	27905590	0.0001665034920625057	0.815,1.0,0.4,1.0,1.0,1.0,0.762,0.842,0.878,0.762,1.0,0.667,1.0,1.0,0.8	0.616,0.771,0.445,0.792,0.8,0.231,0.706,0.744,0.81,0.0,0.715,1.0,0.693,0.546,0.762,0.844,0.555,0.86,0.855,0.662,0.878,0.818,1.0,0.626,0.6	0.169
control (0 dpi) vs 3 dpi	MXE	106567975	abr	ABR activator of RhoGEF and GTPase	chrNC_059454.1	-	77855094	77855280	77860680	77860779	77848208	77848316	77883694	77883873	0.002208706373369161	0.406,1.0,0.406,0.528,0.361,0.475,0.251,0.241,0.459,0.322,0.223,0.53,0.334,0.43,0.0	0.251,0.188,0.43,0.034,0.023,0.114,0.242,0.295,0.311,0.17,0.251,0.361,0.254,0.47,0.284,0.235,0.376,0.114,0.091,0.228,0.143,0.239,0.177,0.201,0.242	0.169
control (0 dpi) vs 3 dpi	SE	106569753	fubp1	far upstream element (FUSE) binding protein 1	chrNC_059455.1	+	51184726	51184801			51183999	51184125	51185274	51185337	0.0024455105255477287	0.367,0.165,0.443,0.268,0.285,0.512,0.353,0.15,0.289,0.247,0.387,0.257,0.09,0.798,0.552	0.55,0.597,0.31,0.608,0.456,0.664,0.506,0.49,0.465,0.605,0.431,0.532,0.676,0.421,0.497,0.572,0.38,0.513,0.397,0.51,0.454,0.399,0.703,0.5,0.555	-0.167
control (0 dpi) vs 3 dpi	SE	100195139	hnrpm	Heterogeneous nuclear ribonucleoprotein M	chrNC_059451.1	-	19512116	19512191			19502303	19502479	19512938	19513068	0.0004034849172466194	0.781,1.0,0.865,0.888,0.712,1.0,0.855,0.716,0.855,1.0,0.559,1.0,0.747,1.0,1.0	0.658,0.771,0.798,0.587,0.747,0.712,0.664,0.655,0.664,0.681,0.719,0.413,0.779,0.676,0.649,0.777,0.447,0.706,0.597,0.757,0.816,0.765,0.783,0.768,0.87	0.167
control (0 dpi) vs 3 dpi	SE	106579305	msl1b	MSL complex subunit 1b	chrNC_059460.1	+	54768909	54768971			54768425	54768498	54769537	54771300	0.0011659826130264221	0.796,0.764,0.896,0.83,0.701,1.0,0.806,0.85,0.759,0.776,0.919,0.847,1.0,1.0,0.791	0.419,0.448,1.0,0.575,0.812,0.607,0.57,0.554,0.774,0.351,1.0,0.637,0.821,0.41,0.899,0.802,0.575,0.532,0.367,0.795,0.716,0.74,0.754,1.0,0.887	0.167
control (0 dpi) vs 3 dpi	SE	100306819	fynb	FYN proto-oncogene, Src family tyrosine kinase b	chrNC_059447.1	+	59835077	59835242			59830117	59830267	59835553	59835709	0.00352146554840287	0.613,0.71,1.0,0.479,0.38,0.38,0.821,1.0,0.786,1.0,0.417,0.621,1.0,0.786,1.0	0.71,0.479,0.605,0.247,0.273,0.488,0.887,0.315,0.502,0.458,0.557,0.349,0.719,0.526,0.411,0.741,1.0,0.821,0.692,0.73,0.315,0.71,0.518,0.439,0.657	0.167
control (0 dpi) vs 3 dpi	SE	106581839	LOC106581839	mannose-1-phosphate guanyltransferase alpha-A	chrNC_059462.1	+	12501782	12501797			12501490	12501621	12502626	12502767	0.002010803599911472	0.045,0.0,0.232,0.156,0.1,0.0,0.128,0.116,0.274,0.274,0.0,0.07,1.0,0.554,0.0	0.106,0.249,1.0,0.378,0.337,0.369,0.273,0.453,0.257,0.624,0.392,0.424,0.464,0.533,0.249,0.223,0.329,0.319,0.184,0.414,0.421,0.206,0.341,0.336,0.172	-0.166
control (0 dpi) vs 3 dpi	SE	106560435	LOC106560435	histone-binding protein N1/N2-like	chrNC_059451.1	+	42423687	42423972			42423250	42423360	42424256	42424297	0.0	0.338,0.449,0.266,0.215,0.421,0.29,0.214,0.238,0.195,0.169,0.14,0.485,0.109,0.183,0.0	0.036,0.062,0.29,0.037,0.047,0.184,0.121,0.096,0.075,0.053,0.091,0.056,0.067,0.047,0.027,0.115,0.028,0.073,0.029,0.12,0.059,0.089,0.058,0.086,0.094	0.166
control (0 dpi) vs 3 dpi	A5SS	106561350	LOC106561350	CCR4-NOT transcription complex subunit 1	chrNC_059451.1	+	107549607	107549820			107549607	107549757	107550019	107550200	0.00040884828979589845	0.43,0.617,0.503,0.581,0.423,0.462,0.605,0.6,0.628,0.569,0.526,0.598,0.38,0.77,0.232	0.768,0.685,0.855,0.561,0.805,0.685,0.72,0.656,0.708,0.705,0.744,0.668,0.638,0.669,0.54,0.734,0.706,0.724,0.586,0.801,0.682,0.6,0.634,0.79,0.634	-0.164
control (0 dpi) vs 3 dpi	SE	106573503	LOC106573503	tropomyosin alpha-1 chain	chrNC_059457.1	-	27752069	27752145			27751465	27751541	27752351	27752422	0.0	0.037,0.126,0.076,0.103,0.121,0.234,0.284,0.048,0.188,0.165,0.109,0.107,0.0,0.315,0.288	0.254,0.345,0.41,0.271,0.282,0.255,0.231,0.228,0.269,0.221,0.344,0.288,0.318,0.231,0.218,0.308,0.173,0.329,0.392,0.38,0.321,0.282,0.585,0.281,0.405	-0.158
control (0 dpi) vs 3 dpi	SE	100380437	rask	GTPase KRas	chrNC_059457.1	+	17670276	17670401			17668162	17668322	17671335	17674162	0.0	0.265,0.424,0.21,0.2,0.062,0.084,0.103,0.26,0.281,0.217,0.338,0.145,0.0,0.228,0.044	0.026,0.0,0.044,0.007,0.019,0.053,0.03,0.045,0.035,0.1,0.023,0.0,0.042,0.021,0.055,0.01,0.108,0.005,0.036,0.052,0.0,0.045,0.0,0.032,0.039	0.158
control (0 dpi) vs 3 dpi	SE	100380745	LOC100380745	AP-2 complex subunit beta	chrNC_059454.1	+	74147131	74147173			74128940	74129136	74147725	74147872	0.00026930952042983987	0.304,0.0,0.425,0.297,0.241,0.241,0.284,0.439,0.597,0.241,0.488,0.337,0.0,0.137,0.124	0.074,0.047,0.047,0.175,0.292,0.148,0.157,0.211,0.156,0.0,0.06,0.113,0.113,0.057,0.388,0.162,0.0,0.069,0.109,0.178,0.0,0.127,0.175,0.113,0.016	0.158
control (0 dpi) vs 3 dpi	A5SS	106571391	afdna	afadin, adherens junction formation factor a	chrNC_059456.1	-	38729234	38729757			38729660	38729757	38725708	38725793	0.0012595504936155045	0.899,0.0,0.866,0.839,0.226,1.0,1.0,0.559,1.0,1.0,1.0,0.554,1.0,1.0,1.0	0.226,0.105,1.0,1.0,0.268,1.0,0.568,1.0,0.305,0.226,1.0,1.0,1.0,1.0,0.637,0.745,0.319,0.422,0.577,1.0,0.226,0.328,0.0,1.0,1.0	0.158
control (0 dpi) vs 3 dpi	SE	106561393	LOC106561393	thromboxane-A synthase	chrNC_059451.1	-	105104420	105104563			105084400	105084494	105111664	105111790	0.00037877897912741817	1.0,1.0,0.575,1.0,1.0,0.458,0.372,0.486,1.0,0.503,0.67,1.0,1.0,0.311,1.0	1.0,1.0,1.0,0.403,1.0,1.0,1.0,1.0,1.0,1.0,1.0,0.336,1.0,0.835,0.73,1.0,1.0,1.0,1.0,1.0,1.0,0.575,1.0,1.0,1.0	-0.157
control (0 dpi) vs 3 dpi	A3SS	106584424	LOC106584424	single-stranded DNA-binding protein 3	chrNC_059464.1	+	32314217	32317998			32314403	32317998	32313741	32313843	0.000992079019499068	0.585,1.0,0.22,0.287,1.0,1.0,0.585,0.585,0.772,1.0,1.0,0.585,1.0,1.0,1.0	1.0,0.413,0.693,0.664,1.0,0.585,0.347,0.429,1.0,1.0,0.608,1.0,0.809,0.585,0.786,0.55,0.175,0.404,0.311,0.792,0.22,0.615,0.585,0.22,0.664	0.156
control (0 dpi) vs 3 dpi	SE	106608873	LOC106608873	protein TEX261	chrNC_059448.1	+	24972154	24972234			24967443	24967694	24973151	24973305	0.0006017889143655957	1.0,0.417,0.467,0.575,1.0,0.656,1.0,0.84,0.87,0.911,0.544,0.741,1.0,0.705,1.0	0.554,1.0,1.0,0.925,0.874,0.935,1.0,0.901,1.0,1.0,0.954,0.827,1.0,0.945,0.962,1.0,1.0,0.935,1.0,1.0,1.0,0.756,1.0,0.861,1.0	-0.155
control (0 dpi) vs 3 dpi	MXE	100306819	fynb	FYN proto-oncogene, Src family tyrosine kinase b	chrNC_059447.1	+	59835077	59835242	59835553	59835709	59830117	59830267	59837256	59837436	0.0014241510130899332	0.596,0.72,0.475,0.397,0.391,0.278,0.621,0.739,0.729,0.692,0.478,0.668,1.0,0.591,0.687	0.438,0.337,0.546,0.356,0.49,0.533,0.648,0.19,0.627,0.358,0.438,0.284,0.544,0.435,0.429,0.424,0.743,0.409,0.559,0.475,0.396,0.46,0.357,0.415,0.329	0.155
control (0 dpi) vs 3 dpi	SE	106590342	epb41l3a	erythrocyte membrane protein band 4.1-like 3a	chrNC_059470.1	-	21276173	21276272			21271457	21271637	21278683	21278878	0.0	0.675,1.0,0.617,1.0,0.809,0.734,0.94,0.782,0.796,0.935,0.753,0.664,0.298,0.772,1.0	1.0,1.0,1.0,1.0,1.0,0.949,0.922,0.86,0.765,1.0,0.731,1.0,1.0,1.0,0.925,1.0,1.0,0.878,0.942,0.974,1.0,1.0,1.0,0.793,0.748	-0.154
control (0 dpi) vs 3 dpi	MXE	106611108	LOC106611108	homeobox protein Meis2	chrNC_059450.1	-	27967968	27968067	27968605	27968716	27962638	27964431	27970567	27970626	0.008952807170964	0.167,0.286,0.094,0.311,0.0,0.319,0.254,0.211,0.0,0.412,0.238,0.319,0.0,0.319,0.118	0.29,0.263,0.412,0.379,0.438,0.372,0.373,0.29,0.423,0.483,0.345,0.686,0.33,0.247,0.384,0.474,0.359,0.371,0.23,0.294,0.238,0.221,0.298,0.278,0.457	-0.154
control (0 dpi) vs 3 dpi	MXE	106561609	LOC106561609	cryptochrome-2-like	chrNC_059451.1	-	114313975	114314023	114315950	114316093	114313520	114313705	114327325	114327434	0.003716885015159178	0.844,0.359,0.763,0.824,0.627,1.0,0.727,0.92,0.765,0.883,0.599,0.662,1.0,0.613,1.0	0.662,0.606,1.0,0.68,0.673,0.797,0.528,0.528,0.72,0.771,0.7,0.324,0.818,0.263,0.583,0.667,0.359,0.576,0.583,0.868,0.359,0.648,0.483,0.834,0.428	0.154
control (0 dpi) vs 3 dpi	MXE	106587375	LOC106587375	methenyltetrahydrofolate synthase domain-containing protein	chrNC_059467.1	+	22411765	22411879	22411935	22412049	22408290	22408394	22412224	22412338	0.0010888428150966372	0.554,0.667,0.5,0.554,0.333,0.8,0.686,0.468,0.531,0.645,0.553,0.735,0.286,0.75,0.708	0.5,0.49,0.111,0.283,0.321,0.507,0.43,0.514,0.395,0.5,0.419,0.517,0.357,0.333,0.576,0.348,0.5,0.5,0.538,0.307,0.467,0.439,0.417,0.567,0.467	0.153
control (0 dpi) vs 3 dpi	IR	106569745	LOC106569745	E3 ubiquitin-protein ligase RING2	chrNC_059455.1	-	53213730	53214960			53213730	53214156	53214203	53214960	0.0024367792250836743	0.432,0.08,0.207,0.321,1.0,1.0,1.0,1.0,1.0,1.0,1.0,1.0,1.0,1.0,1.0	0.83,0.334,0.41,0.439,1.0,0.205,0.291,0.241,0.2,0.619,0.169,0.313,0.378,0.336,0.477,1.0,1.0,1.0,1.0,1.0,1.0,1.0,1.0,1.0,1.0	0.153
control (0 dpi) vs 3 dpi	A5SS	100380353	nedd1	NEDD1 gamma-tubulin ring complex targeting factor	chrNC_059451.1	+	102032346	102032400			102032346	102032394	102032728	102032836	0.00371370274704387	0.682,0.48,0.687,0.48,0.735,0.235,0.366,0.743,0.632,0.558,0.445,0.822,0.48,0.649,0.698	0.217,0.492,0.435,0.48,0.363,0.503,0.567,0.464,0.334,0.176,0.432,0.425,0.371,0.547,0.278,0.421,0.48,0.456,0.28,0.504,0.683,0.48,0.357,0.304,0.623	0.153
control (0 dpi) vs 3 dpi	SE	106585848	LOC106585848	dmX-like protein 1	chrNC_059465.1	-	36708357	36708420			36700664	36700751	36708783	36708901	0.0011512475179812711	0.763,1.0,1.0,1.0,1.0,1.0,0.547,1.0,1.0,0.446,0.828,0.729,0.617,0.349,1.0	1.0,0.919,0.843,1.0,1.0,1.0,0.928,1.0,1.0,1.0,1.0,1.0,0.828,1.0,1.0,1.0,1.0,1.0,0.893,0.934,1.0,1.0,1.0,0.915,0.933	-0.149
control (0 dpi) vs 3 dpi	SE	106579621	LOC106579621	sialic acid-binding Ig-like lectin 12	chrNC_059460.1	+	77868594	77868669			77867567	77867719	77868993	77869380	0.0	0.922,1.0,1.0,0.926,1.0,1.0,1.0,1.0,1.0,0.955,1.0,1.0,1.0,1.0,1.0	0.742,0.866,1.0,0.764,0.888,0.858,0.762,0.843,0.779,0.758,0.884,0.971,0.835,0.712,0.913,0.831,0.836,0.778,0.912,0.81,0.697,0.839,0.86,0.885,0.918	0.149
control (0 dpi) vs 3 dpi	SE	100137052	rtn4	reticulon 4	chrNC_059459.1	+	25917770	25917803			25913610	25914318	25929542	25929750	0.0	0.138,0.234,0.185,0.11,0.077,0.229,0.155,0.104,0.205,0.184,0.113,0.25,0.158,0.228,0.103	0.0,0.0,0.02,0.005,0.005,0.018,0.01,0.01,0.003,0.014,0.031,0.025,0.006,0.018,0.089,0.002,0.052,0.003,0.025,0.022,0.0,0.016,0.0,0.002,0.01	0.149
control (0 dpi) vs 3 dpi	SE	106580408	LOC106580408	uncharacterized LOC106580408	chrNC_059461.1	-	30560893	30561624			30554492	30554564	30583612	30583954	0.001957257212190237	1.0,1.0,1.0,0.775,1.0,1.0,1.0,1.0,1.0,0.813,1.0,1.0,1.0,1.0,1.0	0.652,1.0,1.0,0.421,0.135,0.796,0.896,1.0,1.0,0.718,1.0,0.78,1.0,0.585,1.0,0.758,1.0,0.728,1.0,0.861,1.0,1.0,0.771,0.792,0.698	0.149
control (0 dpi) vs 3 dpi	SE	100194558	hnrnpdl	heterogeneous nuclear ribonucleoprotein D-like	chrNC_059454.1	-	96984196	96984300			96983096	96983446	96984715	96984822	0.000825158526426781	0.209,0.452,0.287,0.35,0.082,0.128,0.338,0.243,0.237,0.175,0.269,0.329,0.216,0.417,0.643	0.501,0.712,0.488,0.286,0.209,0.558,0.378,0.328,0.376,0.353,0.542,0.345,0.455,0.48,0.396,0.452,0.059,0.492,0.48,0.541,0.528,0.553,0.584,0.348,0.53	-0.147
control (0 dpi) vs 3 dpi	A5SS	106583421	nudt2	nudix (nucleoside diphosphate linked moiety X)-type motif 2	chrNC_059463.1	-	43886845	43887168			43887015	43887168	43884858	43884991	0.00985465722554534	0.513,0.678,0.818,0.29,0.6,0.75,0.643,0.492,0.46,0.383,0.458,0.338,0.643,1.0,0.412	0.612,0.497,0.311,0.558,0.857,0.844,0.73,1.0,0.701,0.818,0.678,0.768,0.706,0.768,0.53,0.724,0.917,0.678,0.693,0.73,1.0,0.73,0.52,0.651,0.796	-0.147
control (0 dpi) vs 3 dpi	SE	106576993	LOC106576993	CMRF35-like molecule 1	chrNC_059459.1	-	18571901	18572240			18571341	18571414	18574298	18574622	0.003551262430379985	0.191,0.515,0.347,0.444,0.28,0.586,0.237,0.151,1.0,0.293,0.151,0.453,0.0,1.0,0.081	0.363,0.515,0.262,0.337,0.535,0.454,0.562,0.692,0.415,0.332,0.538,0.692,0.557,0.444,0.765,0.423,0.538,0.62,0.238,0.697,0.639,0.697,0.708,0.656,0.522	-0.146
control (0 dpi) vs 3 dpi	MXE	106582031	si:dkey-4e7.3	uncharacterized LOC106582031	chrNC_059462.1	+	24117027	24117125	24119526	24119717	24114231	24114507	24122739	24122919	0.0	0.195,0.301,0.233,0.278,0.169,0.202,0.265,0.213,0.219,0.225,0.231,0.201,0.172,0.147,0.27	0.411,0.393,0.559,0.454,0.488,0.366,0.304,0.336,0.425,0.302,0.287,0.252,0.407,0.37,0.22,0.396,0.262,0.355,0.326,0.349,0.409,0.309,0.353,0.383,0.456	-0.145
control (0 dpi) vs 3 dpi	SE	106576438	cssa17h15orf48	chromosome ssa17 C15orf48 homolog	chrNC_059458.1	-	65303841	65303930			65303362	65303423	65304211	65304270	0.0015501435406371923	0.657,1.0,1.0,0.575,0.73,0.231,0.474,1.0,1.0,0.783,1.0,0.474,1.0,1.0,1.0	1.0,1.0,1.0,0.311,1.0,1.0,1.0,1.0,0.878,1.0,0.844,1.0,1.0,1.0,1.0,1.0,1.0,0.89,1.0,0.921,1.0,1.0,0.643,1.0,1.0	-0.145
control (0 dpi) vs 3 dpi	SE	106575282	LOC106575282	rho GTPase-activating protein 6-like	chrNC_059458.1	-	16869527	16869599			16866655	16869440	16870161	16870394	0.003956122337522851	0.827,1.0,0.766,0.735,0.502,0.834,0.901,0.883,1.0,0.413,0.751,0.716,1.0,0.847,0.547	0.701,0.716,0.716,0.55,0.64,0.814,0.701,0.759,0.517,0.301,0.612,1.0,0.491,0.847,0.602,0.537,0.716,0.691,0.638,0.706,0.602,0.63,0.468,0.391,0.602	0.144
control (0 dpi) vs 3 dpi	A3SS	106584436	LOC106584436	methyl-CpG-binding domain protein 3	chrNC_059464.1	+	32830717	32831895			32831371	32831895	32829021	32829165	0.001851596827494745	0.316,0.26,0.349,0.371,0.319,0.445,0.319,0.284,0.167,0.493,0.456,0.205,0.091,0.251,0.179	0.183,0.432,0.707,0.35,0.427,0.504,0.382,0.501,0.353,0.422,0.541,0.516,0.387,0.432,0.459,0.465,0.342,0.405,0.399,0.553,0.486,0.455,0.546,0.443,0.405	-0.143
control (0 dpi) vs 3 dpi	SE	106583529	LOC106583529	protein polybromo-1-like	chrNC_059463.1	-	38625033	38625195			38624270	38624335	38625732	38625846	0.002218894950145102	0.708,0.383,0.577,0.795,1.0,0.509,0.608,0.558,0.651,0.823,0.707,0.698,1.0,1.0,0.293	0.755,0.851,1.0,0.852,0.848,0.775,0.804,0.822,0.885,0.902,0.944,0.708,0.821,0.799,0.72,0.827,0.837,0.914,0.683,0.78,0.905,0.646,0.841,0.878,0.965	-0.143
control (0 dpi) vs 3 dpi	IR	100194906	rwdd	RWD domain containing 4	chrNC_059448.1	-	7498165	7498536			7498165	7498168	7498486	7498536	0.0030181543295132013	0.414,0.367,0.434,0.413,0.015,0.413,0.389,0.363,0.292,0.338,0.39,0.34,0.771,0.535,0.313	0.22,0.314,0.234,0.102,0.123,0.184,0.266,0.199,0.23,0.366,0.332,0.327,0.206,0.148,0.329,0.221,0.059,0.244,0.233,0.228,0.374,0.324,0.355,0.124,0.348	0.142
control (0 dpi) vs 3 dpi	A5SS	106561659	LOC106561659	CUGBP Elav-like family member 2	chrNC_059451.1	+	117201019	117201145			117201019	117201127	117201772	117201913	0.0016513505997081356	0.796,1.0,0.828,0.412,1.0,0.8,0.894,0.811,0.865,0.445,0.889,0.811,1.0,1.0,1.0	0.348,0.809,1.0,0.686,0.753,0.591,0.613,0.611,0.74,0.706,0.611,0.667,0.817,0.755,0.652,0.713,0.508,0.793,0.522,0.681,0.584,0.794,1.0,0.762,0.661	0.142
control (0 dpi) vs 3 dpi	SE	100380334	LOC100380334	eukaryotic translation initiation factor 3, subunit A	chrNC_059459.1	-	8042095	8042113			8041533	8041955	8042213	8042302	0.0	0.062,0.256,0.227,0.292,0.0,0.401,0.068,0.01,0.0,0.24,0.126,0.18,0.0,0.348,0.41	0.021,0.145,0.0,0.0,0.0,0.0,0.04,0.0,0.039,0.023,0.021,0.106,0.059,0.039,0.114,0.0,0.021,0.022,0.04,0.087,0.0,0.0,0.045,0.016,0.0	0.141
control (0 dpi) vs 3 dpi	IR	106581184	LOC106581184	synergin gamma	chrNC_059461.1	-	64291315	64293842			64291315	64292613	64293778	64293842	0.0077774783779958655	1.0,0.424,0.655,1.0,0.292,1.0,0.601,0.683,1.0,1.0,1.0,0.777,1.0,1.0,0.414	0.547,0.747,0.545,0.654,0.583,0.552,0.705,0.702,0.655,0.805,0.627,0.285,0.774,0.675,0.881,0.69,0.213,0.801,0.691,0.65,0.532,0.787,0.588,0.719,0.799	0.141
control (0 dpi) vs 3 dpi	MXE	100380299	LOC100380299	actinin alpha 1	chrNC_059450.1	+	46845003	46845084	46847684	46847750	46840244	46840391	46848194	46848353	0.0024325775970726705	0.474,0.337,0.277,0.5,0.73,0.575,0.828,0.34,0.793,0.549,0.506,0.509,0.644,0.53,0.419	0.644,0.663,0.802,0.827,0.755,0.701,0.639,0.302,0.682,0.623,0.659,1.0,0.686,0.687,0.595,0.717,0.799,0.668,0.541,0.686,0.844,0.621,0.563,0.609,0.528	-0.14
control (0 dpi) vs 3 dpi	A3SS	106567818	LOC106567818	ras-related protein Rab-4B-like	chrNC_059454.1	-	84730676	84732061			84730676	84732046	84732304	84732471	0.0015249626924032876	0.952,1.0,1.0,1.0,1.0,0.768,1.0,1.0,1.0,0.862,1.0,1.0,1.0,1.0,0.453	1.0,0.453,0.453,0.901,1.0,0.713,0.833,0.744,1.0,0.453,0.592,0.882,0.844,0.892,0.734,0.853,0.915,0.689,1.0,0.954,0.789,1.0,0.892,0.853,0.453	0.14
control (0 dpi) vs 3 dpi	IR	106576272	LOC106576272	N-acetylglucosamine-1-phosphate transferase subunits alpha and beta	chrNC_059458.1	-	61743891	61745559			61743891	61745368	61745417	61745559	0.0019026319683800533	1.0,1.0,0.444,1.0,1.0,1.0,1.0,1.0,1.0,1.0,1.0,1.0,1.0,1.0,1.0	0.06,1.0,1.0,0.383,1.0,1.0,0.452,0.449,1.0,1.0,0.45,1.0,1.0,0.48,0.299,1.0,1.0,1.0,1.0,1.0,1.0,1.0,1.0,1.0,1.0	0.14
control (0 dpi) vs 3 dpi	IR	106590561	LOC106590561	histone-lysine N-methyltransferase EZH2-like	chrNC_059470.1	+	28416483	28419081			28416483	28417643	28417942	28419081	0.003167334558270697	1.0,1.0,0.668,0.351,1.0,1.0,1.0,1.0,0.812,0.227,1.0,1.0,1.0,1.0,0.073	0.866,0.579,1.0,1.0,1.0,1.0,0.485,0.324,0.511,0.541,0.846,0.797,0.495,0.718,0.541,0.896,1.0,0.197,0.15,0.805,1.0,0.219,0.407,1.0,0.344	0.14
control (0 dpi) vs 3 dpi	A3SS	100194906	rwdd	RWD domain containing 4	chrNC_059448.1	-	7498165	7498402			7498165	7498168	7498486	7498536	0.0008864821967208901	0.366,0.373,0.335,0.352,0.009,0.339,0.349,0.308,0.298,0.305,0.371,0.301,0.655,0.527,0.27	0.203,0.263,0.219,0.093,0.095,0.171,0.211,0.161,0.183,0.306,0.276,0.307,0.171,0.088,0.287,0.161,0.069,0.225,0.181,0.15,0.3,0.246,0.342,0.101,0.32	0.139
control (0 dpi) vs 3 dpi	A3SS	100194906	rwdd	RWD domain containing 4	chrNC_059448.1	-	7498165	7498399			7498165	7498168	7498486	7498536	0.0009766589112324589	0.339,0.366,0.341,0.352,0.01,0.341,0.352,0.316,0.296,0.304,0.355,0.303,0.658,0.546,0.272	0.205,0.252,0.221,0.094,0.093,0.166,0.209,0.171,0.182,0.308,0.276,0.317,0.176,0.089,0.292,0.16,0.056,0.227,0.186,0.151,0.291,0.237,0.344,0.103,0.313	0.139
control (0 dpi) vs 3 dpi	SE	106576811	LOC106576811	lysophosphatidylserine lipase ABHD12-like	chrNC_059459.1	-	8139282	8139412			8134441	8134479	8139783	8139829	0.0024001279527998856	1.0,1.0,0.635,0.892,1.0,1.0,1.0,0.883,1.0,0.844,0.824,1.0,1.0,0.535,1.0	1.0,1.0,1.0,0.952,0.922,0.75,0.609,0.774,0.604,1.0,0.73,0.59,0.903,0.528,0.803,0.742,0.742,0.878,0.519,0.643,0.569,0.793,0.483,1.0,0.695	0.138
control (0 dpi) vs 3 dpi	A3SS	106592341	LOC106592341	guanine nucleotide-binding protein G(I)/G(S)/G(O) subunit gamma-5	chrNC_059453.1	+	14850625	14852324			14850649	14852324	14849369	14849496	0.0019395443414029056	0.779,1.0,1.0,0.819,1.0,0.429,0.858,0.911,0.734,0.903,0.84,1.0,1.0,0.913,1.0	0.644,0.585,0.819,0.71,0.429,0.707,0.892,0.935,0.73,0.751,0.852,0.725,0.892,0.693,0.575,0.629,0.849,0.674,0.892,0.81,0.772,0.725,0.84,0.71,0.693	0.138
control (0 dpi) vs 3 dpi	IR	106606847	tmed1a	transmembrane p24 trafficking protein 1a	chrNC_059447.1	+	27257081	27258470			27257081	27257332	27257365	27258470	0.0037477235967765	0.898,1.0,1.0,0.793,0.828,1.0,1.0,0.779,1.0,1.0,0.865,1.0,1.0,0.9,1.0	0.688,1.0,0.734,0.352,0.38,0.697,0.892,0.558,1.0,1.0,0.952,1.0,0.821,0.912,0.654,0.707,1.0,0.508,1.0,0.925,1.0,0.734,1.0,0.791,0.734	0.136
control (0 dpi) vs 3 dpi	A3SS	106575773	LOC106575773	protein Hikeshi	chrNC_059458.1	+	26756264	26756383			26756324	26756383	26751722	26751874	0.0028122580307568218	0.779,0.822,0.954,0.896,0.617,0.927,0.773,0.516,0.733,0.825,0.651,0.693,0.523,0.733,0.611	0.78,0.982,0.647,0.828,0.719,0.881,0.98,0.859,0.87,1.0,0.917,0.856,0.876,0.856,0.927,0.902,0.717,0.927,0.862,0.973,0.875,0.959,0.849,0.848,0.91	-0.135
control (0 dpi) vs 3 dpi	SE	100380672	LOC100380672	RNA-binding protein 5-B	chrNC_059453.1	-	85991135	85991196			85990707	85990770	85991523	85991607	0.0020175846683852097	1.0,1.0,1.0,1.0,0.71,1.0,0.792,0.792,0.685,1.0,0.631,1.0,1.0,1.0,0.6	0.604,0.817,0.685,1.0,1.0,0.656,0.801,1.0,0.648,0.766,0.747,0.831,0.649,0.731,0.604,0.629,1.0,0.745,0.876,0.664,0.405,0.531,0.75,0.6,0.903	0.135
control (0 dpi) vs 3 dpi	SE	106587200	LOC106587200	polypeptide N-acetylgalactosaminyltransferase 18	chrNC_059467.1	+	18730646	18730812			18727326	18727491	18731137	18731415	0.0003229322726123271	0.333,0.071,0.103,0.394,0.08,0.048,0.179,0.215,0.504,0.072,0.263,0.075,0.169,0.169,0.048	0.517,0.313,0.259,0.103,0.132,0.435,0.389,0.295,0.244,0.439,0.402,0.217,0.342,0.306,0.257,0.28,0.075,0.384,0.428,0.332,0.195,0.355,0.204,0.584,0.396	-0.134
control (0 dpi) vs 3 dpi	IR	106607761	LOC106607761	A-kinase anchor protein 7	chrNC_059447.1	+	61240246	61242126			61240246	61241461	61241958	61242126	0.0022855189534340074	0.572,0.709,0.901,0.689,0.481,0.562,0.909,0.804,1.0,0.802,0.532,1.0,0.585,0.709,0.788	1.0,1.0,1.0,0.555,1.0,0.579,0.858,1.0,0.592,0.625,0.655,0.901,1.0,1.0,0.946,1.0,0.672,1.0,1.0,0.91,1.0,0.576,0.894,1.0,1.0	-0.134
control (0 dpi) vs 3 dpi	A3SS	106560998	LOC106560998	CCR4-NOT transcription complex subunit 2-like	chrNC_059451.1	-	79414182	79414340			79414182	79414307	79414711	79414837	0.00021037600214399133	0.479,1.0,0.463,0.791,0.256,1.0,1.0,1.0,0.846,1.0,0.873,1.0,0.0,1.0,0.0	0.734,0.707,0.408,0.479,0.906,0.734,0.508,0.647,0.633,0.408,0.516,0.147,0.612,0.591,0.282,0.616,0.805,0.623,1.0,0.621,0.408,0.534,0.508,0.591,0.486	0.134
control (0 dpi) vs 3 dpi	SE	106564663	LOC106564663	uncharacterized LOC106564663	chrNC_059453.1	-	29422909	29423272			29420683	29420787	29423546	29423903	0.0008213715932365107	0.893,0.92,1.0,0.774,0.531,0.619,0.791,0.648,0.774,0.878,0.803,0.899,0.668,0.662,0.744	0.819,0.745,0.324,0.688,0.496,0.622,0.745,0.755,0.563,0.796,0.706,0.631,0.708,0.603,0.649,0.659,0.309,0.649,0.759,0.641,0.54,0.756,0.533,0.695,0.621	0.133
control (0 dpi) vs 3 dpi	IR	106582447	LOC106582447	muscleblind-like protein 2a	chrNC_059462.1	+	49036501	49040193			49036501	49036663	49039354	49040193	0.0	0.687,0.588,0.694,0.544,1.0,1.0,0.599,0.895,1.0,0.706,0.661,0.703,1.0,1.0,1.0	1.0,1.0,1.0,1.0,1.0,0.81,1.0,1.0,1.0,1.0,0.705,0.759,1.0,0.76,0.912,1.0,0.793,1.0,1.0,1.0,0.85,0.832,1.0,1.0,1.0	-0.132
control (0 dpi) vs 3 dpi	MXE	100286610	eif3c	eukaryotic translation initiation factor 3, subunit C	chrNC_059460.1	-	65182803	65182845	65183329	65183371	65177153	65177773	65183937	65183985	0.0024779079878909063	0.394,0.319,0.164,0.321,0.312,0.438,0.364,0.342,0.556,0.279,0.271,0.25,0.222,0.147,0.625	0.182,0.173,0.174,0.188,0.167,0.138,0.235,0.226,0.138,0.247,0.184,0.188,0.177,0.257,0.239,0.251,0.223,0.152,0.17,0.228,0.226,0.27,0.188,0.185,0.229	0.132
control (0 dpi) vs 3 dpi	SE	106564663	LOC106564663	uncharacterized LOC106564663	chrNC_059453.1	-	29422909	29423275			29420683	29420787	29423546	29423903	0.00329641609451169	0.881,0.901,1.0,0.741,0.499,0.571,0.771,0.604,0.745,0.864,0.787,0.887,0.624,0.618,0.719	0.798,0.703,0.3,0.666,0.499,0.58,0.719,0.723,0.536,0.779,0.672,0.603,0.682,0.582,0.633,0.625,0.3,0.631,0.746,0.605,0.51,0.733,0.51,0.655,0.592	0.132
control (0 dpi) vs 3 dpi	SE	106584104	LOC106584104	protein furry homolog-like	chrNC_059464.1	+	21430231	21430309			21429749	21430087	21431578	21431786	0.004004046614898587	0.041,0.0,0.0,0.061,0.287,0.0,0.0,0.027,0.057,0.108,0.044,0.065,0.0,0.127,0.0	0.051,0.0,0.44,0.0,0.067,0.065,0.022,0.118,0.025,0.341,0.082,1.0,0.195,0.071,0.102,0.031,1.0,0.145,0.025,0.029,0.088,0.043,0.521,0.028,0.128	-0.13
control (0 dpi) vs 3 dpi	SE	100195207	cg057	CG057 protein	chrNC_059466.1	+	12403904	12403943			12401515	12401595	12406785	12406886	0.0	0.161,0.196,0.153,0.168,0.166,0.152,0.156,0.176,0.088,0.12,0.173,0.134,0.159,0.084,0.14	0.024,0.012,0.04,0.007,0.013,0.016,0.01,0.053,0.0,0.035,0.043,0.016,0.0,0.012,0.004,0.005,0.024,0.023,0.006,0.004,0.024,0.007,0.036,0.034,0.017	0.13
control (0 dpi) vs 3 dpi	SE	106579831	LOC106579831	drebrin-like protein B	chrNC_059461.1	-	25901224	25901341			25900702	25900819	25901665	25901801	0.0	0.269,0.196,0.252,0.21,0.161,0.096,0.151,0.228,0.208,0.068,0.23,0.222,0.06,0.174,0.105	0.035,0.034,0.025,0.023,0.018,0.101,0.046,0.042,0.032,0.033,0.042,0.056,0.049,0.058,0.04,0.046,0.061,0.041,0.04,0.056,0.025,0.024,0.056,0.085,0.062	0.13
control (0 dpi) vs 3 dpi	SE	106585282	LOC106585282	CAP-Gly domain-containing linker protein 1-like	chrNC_059465.1	+	17960463	17963148			17957270	17957552	17963973	17964111	0.0	0.225,0.125,0.166,0.152,0.078,0.147,0.174,0.2,0.202,0.214,0.129,0.451,0.335,0.215,0.141	0.042,0.033,0.144,0.032,0.036,0.062,0.074,0.069,0.068,0.099,0.087,0.117,0.053,0.059,0.118,0.044,0.042,0.05,0.07,0.063,0.053,0.068,0.074,0.08,0.036	0.13
control (0 dpi) vs 3 dpi	SE	106579144	LOC106579144	signal transducer and activator of transcription 5B-like	chrNC_059460.1	+	60650827	60650911			60643537	60643645	60651075	60656049	0.0017609495255557477	0.166,0.0,0.249,0.134,0.157,0.482,0.218,0.055,0.062,0.078,0.0,0.134,1.0,0.317,0.0	0.157,0.317,0.736,0.117,0.259,0.189,0.254,0.276,0.317,0.582,0.268,1.0,0.463,0.23,0.134,0.364,0.134,0.352,0.2,0.328,0.411,0.502,0.237,0.259,0.218	-0.129
control (0 dpi) vs 3 dpi	SE	106582147	LOC106582147	splicing factor U2AF 35 kDa subunit	chrNC_059462.1	-	26479092	26479159			26478106	26478156	26481057	26481124	0.0023481371219753494	0.855,0.51,0.684,0.817,0.698,1.0,0.819,0.94,0.738,0.818,0.916,0.684,0.51,0.549,0.929	0.773,1.0,1.0,0.807,0.876,0.871,0.93,0.827,0.854,0.904,0.899,0.974,0.953,1.0,0.904,0.758,0.549,0.918,0.91,0.945,0.957,0.93,0.934,0.856,1.0	-0.129
control (0 dpi) vs 3 dpi	SE	106579335	LOC106579335	transmembrane protein 106B	chrNC_059460.1	+	53546599	53546643			53546126	53546267	53547087	53547141	0.0007489104111975704	0.714,0.699,0.714,0.655,0.537,0.744,0.661,0.646,0.743,0.511,0.737,0.473,0.555,0.514,0.621	0.644,0.871,0.774,0.774,0.943,0.819,0.719,0.705,0.841,0.841,0.726,0.708,0.705,0.808,0.722,0.714,0.785,0.789,0.761,0.87,0.703,0.507,0.737,0.864,0.744	-0.128
control (0 dpi) vs 3 dpi	SE	106578037	LOC106578037	CD209 antigen-like protein A	chrNC_059459.1	+	70079528	70079609			70077812	70078090	70080176	70080323	0.0056495333557630536	0.661,0.909,0.942,0.655,0.395,0.587,0.735,0.804,0.545,0.703,0.703,0.689,0.723,0.713,0.869	0.898,0.911,0.66,0.847,0.759,0.779,0.889,0.768,0.852,0.891,0.783,0.798,0.901,0.922,0.834,0.809,0.856,0.881,0.889,0.831,0.868,0.917,0.732,0.798,0.819	-0.127
control (0 dpi) vs 3 dpi	IR	106560222	LOC106560222	serine/threonine-protein phosphatase 2A 55 kDa regulatory subunit B	chrNC_059459.1	-	39012017	39013294			39012017	39012374	39012418	39013294	0.0022689531390487957	0.683,0.893,0.724,0.625,1.0,1.0,1.0,1.0,1.0,1.0,1.0,1.0,1.0,1.0,1.0	0.935,0.722,0.51,0.444,0.503,0.909,0.701,0.62,0.568,0.564,0.694,0.53,0.782,0.89,0.652,1.0,1.0,1.0,1.0,1.0,1.0,1.0,1.0,1.0,1.0	0.127
control (0 dpi) vs 3 dpi	SE	106587200	LOC106587200	polypeptide N-acetylgalactosaminyltransferase 18	chrNC_059467.1	+	18730646	18730786			18727326	18727491	18731137	18731398	0.0006717659894360885	0.343,0.0,0.079,0.449,0.047,0.054,0.197,0.19,0.444,0.081,0.222,0.044,0.186,0.186,0.054	0.474,0.316,0.197,0.114,0.2,0.425,0.306,0.262,0.245,0.399,0.397,0.111,0.329,0.21,0.221,0.288,0.064,0.362,0.433,0.301,0.176,0.331,0.198,0.649,0.436	-0.126
control (0 dpi) vs 3 dpi	SE	106574164	LOC106574164	kinesin-like protein KIF14	chrNC_059457.1	+	52230796	52230938			52229026	52229101	52236107	52237153	0.002190863836060733	0.826,0.576,1.0,0.76,1.0,1.0,1.0,0.698,1.0,0.604,0.902,0.718,0.753,1.0,0.789	0.61,0.701,1.0,0.718,0.772,0.81,0.697,0.697,0.819,0.651,0.858,0.49,0.736,0.602,0.658,0.88,0.433,0.794,0.519,0.813,0.849,0.629,0.61,0.753,0.82	0.125
control (0 dpi) vs 3 dpi	SE	106568347	LOC106568347	heterogeneous nuclear ribonucleoprotein K-like	chrNC_059454.1	+	97994402	97994435			97994187	97994203	97994549	97994617	0.00018563112138775828	0.616,0.616,0.608,0.634,0.712,0.674,0.63,0.613,0.609,0.548,0.566,0.812,0.633,0.698,0.38	0.714,0.744,0.867,0.822,0.78,0.705,0.752,0.719,0.766,0.695,0.74,0.748,0.798,0.858,0.663,0.678,0.679,0.667,0.799,0.79,0.77,0.745,0.693,0.774,0.722	-0.124
control (0 dpi) vs 3 dpi	IR	106612599	LOC106612599	mitogen-activated protein kinase kinase kinase kinase 5-like	chrNC_059450.1	+	122492642	122493741			122492642	122492768	122493654	122493741	0.0019587030230877534	0.432,0.311,0.579,0.582,0.243,0.583,0.656,0.357,0.481,0.707,0.33,0.449,0.291,0.608,0.327	0.558,0.614,0.865,0.714,0.432,0.502,0.646,0.464,0.502,0.572,0.604,0.859,0.617,0.529,0.732,0.456,0.3,0.577,0.462,0.508,0.673,0.682,0.681,0.559,0.549	-0.124
control (0 dpi) vs 3 dpi	SE	106563616	wdr55	WD repeat domain 55	chrNC_059452.1	+	93464311	93464371			93464138	93464187	93464489	93464543	0.0038017848885043702	0.733,1.0,0.846,0.815,1.0,1.0,0.767,0.877,0.712,0.354,0.553,1.0,1.0,0.622,1.0	0.687,0.39,0.354,0.723,0.712,0.704,0.785,0.673,0.881,1.0,0.832,1.0,0.678,0.673,0.641,0.668,1.0,0.354,0.687,0.868,0.452,0.385,0.687,0.901,0.637	0.124
control (0 dpi) vs 3 dpi	IR	106576190	LOC106576190	splicing factor 45	chrNC_059458.1	+	58809439	58809898			58809439	58809621	58809663	58809898	0.0017412973255849836	1.0,1.0,1.0,1.0,1.0,1.0,1.0,1.0,1.0,1.0,1.0,1.0,1.0,1.0,1.0	0.947,1.0,0.0,1.0,0.786,0.851,0.179,0.95,1.0,1.0,0.953,0.792,1.0,1.0,1.0,1.0,0.522,1.0,0.956,0.98,1.0,1.0,1.0,1.0,1.0	0.123
control (0 dpi) vs 3 dpi	A5SS	106592341	LOC106592341	guanine nucleotide-binding protein G(I)/G(S)/G(O) subunit gamma-5	chrNC_059453.1	+	14849369	14849615			14849369	14849496	14850625	14852324	0.0024576425761535157	0.154,0.16,0.082,0.229,0.031,0.533,0.081,0.231,0.241,0.08,0.129,0.096,0.0,0.071,0.112	0.293,0.226,0.363,0.16,0.603,0.395,0.18,0.275,0.16,0.202,0.275,0.16,0.138,0.246,0.241,0.313,0.117,0.275,0.052,0.406,0.676,0.3,0.0,0.432,0.275	-0.122
control (0 dpi) vs 3 dpi	SE	106590894	LOC106590894	tumor protein D52-like	chrNC_059455.1	+	90076117	90076144			90069008	90069110	90076777	90076819	0.0007795475878410095	0.773,0.953,0.661,0.814,0.868,0.854,0.948,1.0,0.637,0.905,0.836,1.0,0.785,1.0,1.0	0.805,0.543,0.422,0.861,0.944,0.63,0.745,0.805,0.572,0.687,0.745,0.889,1.0,0.719,0.523,0.921,0.814,0.719,0.889,0.854,0.687,0.889,0.646,0.764,0.608	0.122
control (0 dpi) vs 3 dpi	SE	123723699	LOC123723699	cell surface glycoprotein MUC18-like	chrNC_059450.1	-	114036169	114036214			114035015	114035142	114037395	114037431	0.0012521749274631483	0.298,0.292,0.481,0.23,0.382,0.081,0.171,0.171,0.256,0.188,0.292,0.097,0.0,0.188,0.481	0.11,0.126,0.067,0.103,0.08,0.101,0.185,0.228,0.174,0.041,0.192,0.0,0.052,0.155,0.181,0.102,0.022,0.16,0.116,0.094,0.105,0.147,0.176,0.118,0.12	0.122
control (0 dpi) vs 3 dpi	A3SS	106613382	aplp2	amyloid beta (A4) precursor-like protein 2	chrNC_059450.1	-	157599172	157599253			157599172	157599250	157604622	157604705	0.0019112181281014102	0.314,0.27,0.224,0.417,0.225,0.301,0.423,0.33,0.276,0.312,0.305,0.327,0.49,0.211,0.306	0.074,0.243,0.0,0.167,0.243,0.107,0.279,0.204,0.234,0.0,0.258,0.324,0.231,0.0,0.303,0.129,0.225,0.161,0.254,0.23,0.126,0.422,0.138,0.071,0.435	0.121
control (0 dpi) vs 3 dpi	SE	106590302	LOC106590302	abl interactor 1	chrNC_059470.1	-	17282499	17282586			17280908	17281097	17288679	17288780	0.004972292272982563	1.0,0.646,0.615,0.947,0.406,1.0,1.0,0.695,0.578,0.533,0.785,0.82,1.0,1.0,1.0	0.593,0.804,1.0,0.578,0.709,0.751,0.862,0.378,0.623,0.68,0.907,0.672,0.82,0.8,0.667,0.776,0.622,0.545,0.477,0.813,0.444,0.727,0.762,0.551,0.463	0.121
control (0 dpi) vs 3 dpi	SE	106612407	LOC106612407	AP-2 complex subunit mu	chrNC_059450.1	-	110792301	110792307			110791536	110791672	110792588	110792671	0.0049024163714390105	0.491,0.409,0.447,0.262,0.735,0.209,0.457,0.48,0.301,0.235,0.398,0.299,0.48,0.17,0.104	0.124,0.08,0.514,0.172,0.188,0.316,0.192,0.188,0.117,0.462,0.281,0.37,0.192,0.195,0.278,0.289,0.296,0.172,0.244,0.164,0.209,0.198,0.316,0.198,0.346	0.121
control (0 dpi) vs 3 dpi	SE	106586849	LOC106586849	calphotin	chrNC_059466.1	-	45290328	45291975			45287871	45288218	45293660	45293766	0.0	0.13,0.063,0.124,0.143,0.041,0.073,0.092,0.114,0.056,0.09,0.084,0.057,0.04,0.082,0.147	0.164,0.167,0.151,0.107,0.08,0.268,0.267,0.337,0.253,0.16,0.244,0.129,0.239,0.213,0.266,0.344,0.071,0.235,0.155,0.259,0.157,0.149,0.217,0.313,0.277	-0.12
control (0 dpi) vs 3 dpi	MXE	106589429	LOC106589429	calcium/calmodulin-dependent protein kinase type II subunit gamma	chrNC_059469.1	+	8708691	8708775	8710860	8711010	8708402	8708448	8711346	8711422	0.00030321911716891864	0.789,1.0,0.691,0.716,0.74,0.63,0.762,0.688,0.699,0.711,0.763,0.961,0.587,0.768,0.877	0.879,0.792,1.0,0.947,0.941,0.945,0.896,0.867,0.822,0.865,0.937,0.924,0.885,0.85,0.799,0.877,0.895,0.819,0.942,0.847,0.833,0.855,0.87,0.877,0.795	-0.12
control (0 dpi) vs 3 dpi	SE	106611179	ctage5	CTAGE family, member 5	chrNC_059450.1	-	30065129	30065258			30063809	30063932	30065952	30066090	0.0012029638703751559	0.848,1.0,0.761,0.906,1.0,0.806,0.927,0.904,0.956,0.878,0.849,1.0,1.0,1.0,0.813	0.893,0.442,0.619,0.838,0.794,0.878,0.835,0.707,0.893,0.73,0.719,1.0,0.825,0.73,0.925,0.799,0.86,0.727,0.746,0.741,0.835,0.73,0.684,0.897,0.907	0.12
control (0 dpi) vs 3 dpi	MXE	106612886	LOC106612886	DCN1-like protein 5	chrNC_059450.1	+	126704991	126705062	126707538	126707630	126702563	126702854	126711802	126711873	0.00012100158136766441	0.342,0.306,0.266,0.414,0.203,0.301,0.243,0.412,0.274,0.319,0.299,0.166,0.247,0.433,0.301	0.384,0.532,0.325,0.234,0.407,0.433,0.427,0.419,0.551,0.384,0.461,0.302,0.472,0.287,0.331,0.477,0.395,0.416,0.438,0.498,0.356,0.567,0.43,0.536,0.457	-0.119
control (0 dpi) vs 3 dpi	A3SS	106565881	LOC106565881	protein PHTF1	chrNC_059453.1	-	72535451	72536226			72535451	72535547	72536782	72536938	0.00932396094494896	0.149,0.104,0.383,0.141,0.0,0.163,0.163,0.094,0.088,0.143,0.088,0.235,0.061,0.179,0.0	0.269,0.181,0.368,0.098,0.182,0.307,0.189,0.179,0.288,0.211,0.327,0.341,0.206,0.239,0.237,0.233,0.0,0.115,0.172,0.339,0.203,0.466,0.248,0.292,0.593	-0.119
control (0 dpi) vs 3 dpi	SE	106580610	LOC106580610	dual specificity protein phosphatase CDC14C	chrNC_059461.1	+	41195354	41195420			41194774	41194943	41195696	41199614	0.002580166450221956	0.344,0.13,0.136,0.13,0.0,0.0,0.125,0.29,0.036,0.125,0.07,0.0,0.512,0.344,0.174	0.199,0.265,0.412,0.259,0.224,0.619,0.189,0.419,0.149,0.208,0.344,0.22,0.583,0.243,0.226,0.186,0.03,0.236,0.259,0.249,0.208,0.364,0.228,0.344,0.315	-0.118
control (0 dpi) vs 3 dpi	SE	106587200	LOC106587200	polypeptide N-acetylgalactosaminyltransferase 18	chrNC_059467.1	+	18730552	18730812			18727326	18727491	18731137	18731415	0.0025577908551025676	0.347,0.121,0.387,0.482,0.158,0.068,0.135,0.31,0.539,0.113,0.397,0.116,0.128,0.226,0.128	0.482,0.357,0.458,0.215,0.152,0.449,0.433,0.324,0.287,0.434,0.436,0.242,0.378,0.349,0.327,0.35,0.081,0.412,0.447,0.455,0.221,0.388,0.245,0.648,0.463	-0.118
control (0 dpi) vs 3 dpi	A3SS	106592341	LOC106592341	guanine nucleotide-binding protein G(I)/G(S)/G(O) subunit gamma-5	chrNC_059453.1	+	14850625	14852324			14850646	14852324	14849369	14849496	0.0027283093421601158	0.441,0.341,0.274,0.361,0.454,0.147,0.364,0.408,0.4,0.43,0.405,0.632,0.437,0.608,0.437	0.299,0.26,0.327,0.223,0.028,0.237,0.491,0.325,0.453,0.206,0.284,0.232,0.454,0.196,0.198,0.088,0.405,0.206,0.397,0.255,0.186,0.371,0.521,0.298,0.336	0.118
control (0 dpi) vs 3 dpi	A5SS	106571391	afdna	afadin, adherens junction formation factor a	chrNC_059456.1	-	38729447	38729757			38729660	38729757	38725708	38725793	0.005548027109481637	0.829,0.0,0.821,0.734,0.0,1.0,1.0,0.46,1.0,1.0,1.0,0.472,1.0,1.0,1.0	0.338,0.093,1.0,1.0,0.113,1.0,0.489,1.0,0.277,0.254,1.0,1.0,1.0,1.0,0.505,0.754,0.417,0.505,0.254,1.0,0.434,0.505,0.0,1.0,1.0	0.117
control (0 dpi) vs 3 dpi	A3SS	106571269	LOC106571269	collagen alpha-1(XII) chain	chrNC_059456.1	-	32386864	32389024			32386864	32387764	32389356	32389527	0.0028122580307568218	0.806,1.0,0.826,0.974,1.0,0.859,0.891,0.816,1.0,0.832,0.874,0.641,0.587,1.0,1.0	0.746,0.833,0.735,0.8,0.604,0.889,0.868,0.73,0.782,0.849,0.787,0.875,0.698,0.787,0.707,0.798,0.551,0.747,0.653,0.71,0.512,0.891,0.901,0.91,0.572	0.116
control (0 dpi) vs 3 dpi	SE	106577144	LOC106577144	ankyrin-3	chrNC_059459.1	-	23639448	23639523			23638880	23638964	23639839	23640026	0.001126117893669559	0.226,0.0,0.183,0.283,0.156,0.381,0.562,0.131,0.286,0.239,0.397,0.208,0.198,0.141,0.365	0.097,0.173,0.18,0.122,0.121,0.068,0.149,0.101,0.102,0.11,0.173,0.165,0.119,0.176,0.161,0.122,0.141,0.129,0.186,0.153,0.175,0.085,0.079,0.132,0.151	0.116
control (0 dpi) vs 3 dpi	SE	100380694	ptprc	protein tyrosine phosphatase receptor type C	chrNC_059451.1	+	50266609	50266738			50266352	50266376	50267993	50268023	0.008557466111990377	0.74,0.819,0.654,0.644,0.42,0.52,0.72,0.574,0.844,0.586,0.73,0.701,1.0,0.665,0.579	0.894,0.799,0.89,0.722,0.913,0.818,0.839,0.814,0.868,0.851,0.799,0.707,0.813,0.76,0.563,0.758,0.938,0.906,0.953,0.832,0.562,0.731,0.58,0.781,0.778	-0.115
control (0 dpi) vs 3 dpi	SE	106570011	LOC106570011	sialoadhesin	chrNC_059455.1	+	62844202	62844571			62843373	62843456	62845964	62846231	0.00012747159409104536	0.827,0.504,0.648,0.705,0.82,0.826,0.871,0.821,0.746,0.623,0.879,0.797,1.0,0.712,0.563	0.819,0.948,0.853,0.672,0.874,0.937,0.948,0.905,0.872,0.974,0.82,0.794,0.867,0.879,0.802,0.932,0.786,0.924,1.0,0.889,0.678,1.0,0.753,0.895,0.932	-0.114
control (0 dpi) vs 3 dpi	A3SS	100380769	LOC100380769	histone-lysine N-methyltransferase EHMT2	chrNC_059455.1	-	60157346	60157652			60157346	60157600	60157760	60157928	0.0009766589112324589	0.05,0.0,0.0,0.061,0.0,0.0,0.226,0.0,0.226,0.226,0.0,0.0,0.0,0.0,0.0	0.033,0.247,0.163,0.467,0.0,1.0,0.068,0.068,0.077,0.089,0.055,0.0,0.194,0.0,0.237,0.089,0.0,0.05,1.0,0.0,0.0,0.058,0.137,0.0,0.082	-0.112
control (0 dpi) vs 3 dpi	SE	106580518	adam28	ADAM metallopeptidase domain 28	chrNC_059461.1	-	36051838	36051903			36050656	36050789	36051990	36052072	0.0028723872387742097	0.126,0.0,0.062,0.261,0.0,0.15,0.0,0.07,0.0,0.613,0.075,0.284,0.0,0.0,0.481	0.469,0.175,0.346,0.034,0.292,0.346,0.15,0.27,0.43,0.185,0.194,0.414,0.196,0.0,0.514,0.346,0.0,0.256,0.0,0.25,0.346,0.248,0.366,0.37,0.15	-0.112
control (0 dpi) vs 3 dpi	SE	106587200	LOC106587200	polypeptide N-acetylgalactosaminyltransferase 18	chrNC_059467.1	+	18730552	18730786			18727326	18727491	18731137	18731398	0.0044868174530026984	0.355,0.082,0.395,0.517,0.145,0.073,0.145,0.305,0.507,0.121,0.388,0.1,0.137,0.241,0.137	0.445,0.362,0.449,0.229,0.199,0.444,0.39,0.306,0.291,0.406,0.435,0.178,0.373,0.297,0.313,0.36,0.073,0.4,0.451,0.45,0.211,0.375,0.244,0.686,0.49	-0.111
control (0 dpi) vs 3 dpi	SE	106583084	LOC106583084	serine/arginine-rich splicing factor 3	chrNC_059463.1	-	28168502	28168567			28168004	28168215	28169424	28169658	0.0005537489168147426	0.521,0.438,0.542,0.49,0.457,0.222,0.374,0.507,0.409,0.633,0.351,0.496,0.388,0.434,0.314	0.271,0.476,0.261,0.282,0.3,0.27,0.369,0.402,0.361,0.206,0.313,0.326,0.319,0.361,0.451,0.326,0.267,0.279,0.308,0.294,0.528,0.279,0.453,0.234,0.26	0.111
control (0 dpi) vs 3 dpi	A3SS	106563451	LOC106563451	signal-induced proliferation-associated protein 1	chrNC_059452.1	+	90651333	90653328			90652429	90653328	90648200	90648279	0.009446600620689295	0.543,1.0,0.36,1.0,0.36,0.529,1.0,0.333,1.0,1.0,1.0,1.0,1.0,1.0,0.135	0.519,0.519,0.623,1.0,1.0,0.466,0.89,0.51,0.559,0.372,1.0,0.36,0.636,0.746,1.0,0.563,0.475,0.766,0.457,0.707,0.729,0.36,0.6,0.549,0.659	0.108
control (0 dpi) vs 3 dpi	MXE	106582147	LOC106582147	splicing factor U2AF 35 kDa subunit	chrNC_059462.1	-	26479092	26479159	26481057	26481124	26478106	26478156	26486112	26486200	0.001895391437455907	0.291,0.286,0.292,0.155,0.235,0.143,0.151,0.123,0.22,0.18,0.049,0.355,0.625,0.347,0.103	0.15,0.178,0.0,0.125,0.099,0.087,0.079,0.174,0.221,0.195,0.137,0.066,0.177,0.17,0.118,0.173,0.245,0.096,0.141,0.06,0.154,0.062,0.097,0.172,0.078	0.107
control (0 dpi) vs 3 dpi	SE	106575703	LOC106575703	uncharacterized LOC106575703	chrNC_059457.1	-	78793688	78793736			78793334	78793379	78793970	78794176	0.002978787067772012	0.751,0.923,1.0,0.834,0.849,0.501,0.715,0.694,0.644,0.615,0.76,0.746,0.42,0.58,0.668	0.579,0.562,0.844,0.587,0.427,0.496,0.581,0.63,0.514,0.674,0.618,0.69,0.677,0.519,0.709,0.585,0.619,0.707,0.587,0.482,0.551,0.583,0.593,0.636,0.7	0.107
control (0 dpi) vs 3 dpi	MXE	106567766	aifm1	apoptosis inducing factor mitochondrion associated 1	chrNC_059454.1	+	86793296	86793443	86795227	86795305	86788394	86788421	86795773	86795922	0.0003871008141902258	0.349,0.314,0.194,0.255,0.146,0.255,0.059,0.174,0.407,0.111,0.135,0.205,0.0,0.215,0.146	0.0,0.075,0.0,0.0,0.052,0.067,0.137,0.03,0.244,0.407,0.041,0.0,0.168,0.158,0.255,0.196,0.0,0.03,0.111,0.106,0.0,0.038,0.0,0.096,0.077	0.106
control (0 dpi) vs 3 dpi	A3SS	106610844	LOC106610844	rho GTPase-activating protein 11A-like	chrNC_059450.1	+	19467022	19467186			19467025	19467186	19466666	19466923	0.0024032593702764466	0.812,1.0,0.828,0.945,1.0,0.706,0.852,0.646,0.771,1.0,0.862,0.59,1.0,0.926,1.0	0.762,0.797,0.59,0.859,0.647,0.786,0.835,0.715,0.789,0.914,0.806,0.706,0.699,0.616,0.809,0.738,0.871,0.649,0.695,0.83,0.771,0.8,0.764,0.787,0.668	0.106
control (0 dpi) vs 3 dpi	MXE	106565455	LOC106565455	gastrula zinc finger protein XlCGF57.1	chrNC_059453.1	+	61846478	61846562	61847957	61848041	61843053	61843137	61852075	61852159	0.001921351965948325	0.059,0.0,0.143,0.125,0.0,0.167,0.375,0.0,0.0,0.353,0.211,0.0,0.0,0.0,0.0	0.0,0.286,0.5,0.0,0.0,0.182,0.267,0.455,0.154,0.375,0.417,0.333,0.333,0.4,0.091,0.118,0.0,0.1,0.042,0.143,0.0,0.0,0.2,0.3,0.312	-0.105
control (0 dpi) vs 3 dpi	MXE	106586424	LOC106586424	translin	chrNC_059466.1	-	23012265	23012362	23012407	23012504	23011938	23012054	23012740	23012834	0.0021749204208192396	0.143,0.186,0.174,0.209,0.1,0.24,0.238,0.2,0.262,0.25,0.295,0.211,0.0,0.133,0.115	0.29,0.274,0.455,0.307,0.366,0.239,0.261,0.27,0.248,0.304,0.291,0.315,0.268,0.338,0.238,0.259,0.259,0.302,0.283,0.177,0.375,0.433,0.204,0.256,0.203	-0.105
control (0 dpi) vs 3 dpi	MXE	106580620	LOC106580620	succinyl-CoA	chrNC_059461.1	+	41603275	41603365	41619402	41619483	41576806	41576882	41640794	41640896	0.007957005461844267	0.434,0.378,0.373,0.342,0.43,0.46,0.531,0.402,0.41,0.377,0.425,0.557,0.557,0.373,0.606	0.419,0.586,0.654,0.541,0.665,0.778,0.545,0.522,0.602,0.612,0.463,0.531,0.441,0.627,0.554,0.626,0.5,0.469,0.722,0.463,0.371,0.602,0.486,0.561,0.378	-0.105
control (0 dpi) vs 3 dpi	SE	106571569	LOC106571569	transcriptional repressor protein YY1-like	chrNC_059456.1	-	53629783	53629828			53629491	53629552	53630096	53630247	0.00430135109701801	0.254,0.076,0.182,0.299,0.198,0.171,0.181,0.063,0.228,0.304,0.198,0.064,0.0,0.302,0.331	0.375,0.264,0.34,0.138,0.258,0.242,0.281,0.454,0.587,0.41,0.269,0.382,0.223,0.176,0.191,0.338,0.193,0.268,0.328,0.2,0.281,0.299,0.224,0.34,0.322	-0.105
control (0 dpi) vs 3 dpi	A5SS	100195626	zfn2b	AN1-type zinc finger protein 2B	chrNC_059447.1	-	39102731	39102871			39102786	39102871	39102117	39102462	0.0003373578037218738	0.175,0.335,0.255,0.168,0.12,0.112,0.268,0.131,0.232,0.16,0.35,0.258,0.241,0.125,0.305	0.319,0.461,0.261,0.293,0.289,0.356,0.372,0.308,0.177,0.19,0.296,0.249,0.561,0.233,0.411,0.375,0.179,0.232,0.396,0.3,0.363,0.275,0.333,0.397,0.354	-0.104
control (0 dpi) vs 3 dpi	SE	106584536	LOC106584536	mixed lineage kinase domain-like protein	chrNC_059464.1	+	36361147	36361597			36356211	36356342	36364824	36364932	0.0004830845274099501	0.335,0.398,0.291,0.289,0.179,0.284,0.506,0.373,0.3,0.341,0.318,0.265,0.183,0.549,0.393	0.181,0.202,0.333,0.178,0.185,0.272,0.285,0.291,0.236,0.229,0.255,0.14,0.217,0.311,0.228,0.214,0.151,0.24,0.228,0.224,0.188,0.268,0.174,0.263,0.254	0.104
control (0 dpi) vs 3 dpi	A3SS	100194558	hnrnpdl	heterogeneous nuclear ribonucleoprotein D-like	chrNC_059454.1	-	96983096	96984437			96983096	96983446	96984715	96984822	0.000587770316179442	0.151,0.251,0.296,0.251,0.018,0.197,0.224,0.147,0.117,0.146,0.137,0.188,0.103,0.257,0.385	0.337,0.577,0.21,0.067,0.059,0.367,0.303,0.179,0.22,0.169,0.357,0.361,0.295,0.272,0.49,0.306,0.015,0.395,0.235,0.383,0.374,0.312,0.49,0.198,0.387	-0.103
control (0 dpi) vs 3 dpi	A3SS	100194558	hnrnpdl	heterogeneous nuclear ribonucleoprotein D-like	chrNC_059454.1	-	96983096	96984300			96983096	96983446	96984715	96984822	0.001053901285987225	0.158,0.287,0.322,0.266,0.025,0.213,0.241,0.158,0.132,0.156,0.14,0.213,0.124,0.28,0.408	0.356,0.592,0.222,0.075,0.089,0.383,0.298,0.189,0.244,0.196,0.379,0.37,0.318,0.297,0.492,0.319,0.02,0.414,0.273,0.382,0.394,0.351,0.498,0.205,0.412	-0.103
control (0 dpi) vs 3 dpi	SE	106587307	LOC106587307	protein C19orf12 homolog	chrNC_059467.1	+	12809635	12809812			12808912	12808986	12813839	12815210	0.0018093092139537226	0.952,0.911,0.843,0.908,0.921,0.505,0.925,0.91,0.973,0.801,0.745,1.0,0.865,0.824,0.646	1.0,0.961,1.0,1.0,0.9,0.934,0.952,0.985,0.964,0.941,0.986,0.92,0.929,0.971,0.935,0.985,0.965,0.935,0.958,0.977,0.923,0.855,0.937,0.971,0.903	-0.103
control (0 dpi) vs 3 dpi	SE	100194917	f105b	FAM105B	chrNC_059470.1	+	12645190	12645484			12644268	12644841	12645565	12645818	0.0018093438567772395	0.705,0.166,1.0,1.0,1.0,1.0,1.0,1.0,1.0,0.193,1.0,1.0,0.374,1.0,1.0	0.499,0.827,0.705,0.332,0.0,1.0,1.0,0.749,0.486,1.0,1.0,0.499,1.0,0.791,0.721,0.749,0.0,1.0,0.472,0.786,1.0,0.772,1.0,0.772,1.0	0.103
control (0 dpi) vs 3 dpi	A5SS	100194516	LOC100194516	protein LOC562437-like	chrNC_059447.1	+	38912936	38913073			38912936	38913068	38913173	38913543	0.00039564381342893623	0.766,0.652,0.609,0.894,0.584,1.0,0.766,0.924,0.701,1.0,1.0,1.0,1.0,1.0,1.0	0.859,0.911,0.238,0.789,0.863,0.517,0.766,0.595,0.778,0.652,0.701,0.789,0.789,0.929,0.753,0.824,0.737,0.748,0.652,0.837,0.799,0.849,0.894,0.824,0.841	0.102
control (0 dpi) vs 3 dpi	SE	106611591	LOC106611591	E3 ubiquitin-protein ligase RNF130	chrNC_059450.1	+	63615464	63615694			63612328	63612551	63618169	63619417	0.0021416265323502676	0.698,0.956,0.683,0.775,0.86,0.74,0.866,0.779,0.686,0.838,0.712,0.732,0.865,0.932,0.86	0.843,0.628,0.787,0.487,0.546,0.66,0.636,0.815,0.715,0.837,0.695,0.969,0.602,0.444,0.671,0.475,0.769,0.711,0.791,0.674,0.861,0.599,0.819,0.754,0.632	0.102
control (0 dpi) vs 3 dpi	A3SS	106567164	LOC106567164	rap guanine nucleotide exchange factor 3-like	chrNC_059454.1	-	37251356	37251538			37251356	37251442	37252474	37252600	0.001053901285987225	1.0,0.393,1.0,0.633,1.0,1.0,0.564,0.633,0.66,1.0,0.224,1.0,1.0,0.751,0.393	0.463,0.633,1.0,1.0,1.0,0.826,1.0,1.0,1.0,1.0,0.502,1.0,0.795,0.786,1.0,0.519,1.0,0.795,1.0,0.684,1.0,0.535,1.0,0.684,1.0	-0.101
control (0 dpi) vs 3 dpi	MXE	106568407	LOC106568407	phospholipid phosphatase 1	chrNC_059454.1	+	99816243	99816395	99818295	99818579	99802467	99803017	99821272	99821330	0.0	0.041,0.202,0.092,0.04,0.0,0.117,0.15,0.094,0.149,0.061,0.132,0.102,0.526,0.188,0.0	0.007,0.036,0.026,0.043,0.032,0.036,0.026,0.029,0.078,0.07,0.019,0.022,0.011,0.027,0.031,0.016,0.007,0.005,0.015,0.017,0.04,0.034,0.022,0.021,0.008	0.101
control (0 dpi) vs 3 dpi	SE	106564542	atf7ip	activating transcription factor 7 interacting protein	chrNC_059453.1	+	23981477	23982014			23980488	23980534	23982223	23982722	0.007757546498342382	1.0,1.0,0.725,0.663,1.0,1.0,0.921,0.677,1.0,0.904,1.0,0.857,1.0,1.0,1.0	0.602,0.673,0.831,0.745,0.891,0.827,0.773,0.869,0.925,1.0,0.898,0.837,0.875,0.953,0.786,0.804,1.0,0.706,0.853,0.743,0.734,0.841,0.831,0.67,0.732	0.101
Group	AS Category	Gene ID	simbolo	Gene Description	Chromosome	strand	1stExonStart_0base	1stExonEnd	2ndExonStart_0base	2ndExonEnd	upstreamES	upstreamEE	downstreamES	downstreamEE	FDR	IncLevel1	IncLevel2	ΔPSI
control (0 dpi) vs 9 dpi	SE	106576021	LOC106576021	phosphate carrier protein, mitochondrial	chrNC_059458.1	-	51215752	51215883			51215123	51215303	51216873	51216998	0	0.076,0.116,0.076,0.105,0.053,0.045,0.092,0.087,0.041,0.032,0.093,0.019,0.097,0.097,0.043	0.334,1.0,1.0,1.0,0.837,0.866,1.0,0.958,0.333,0.944,0.574,0.773,0.417,0.613,0.323,1.0,0.855,0.646,1.0	-0.69
control (0 dpi) vs 9 dpi	SE	100306748	khk	ketohexokinase	chrNC_059442.1	+	8667197	8667332			8666413	8666530	8667792	8667927	0	0.108,0.202,0.19,0.125,0.114,0.178,0.208,0.216,0.167,0.179,0.163,0.091,0.131,0.126,0.228	0.578,1.0,0.923,1.0,0.521,1.0,0.881,0.918,0.457,1.0,0.539,1.0,0.455,1.0,0.4,1.0,1.0,0.643,1.0	-0.644
control (0 dpi) vs 9 dpi	MXE	100306748	khk	ketohexokinase	chrNC_059442.1	+	8667197	8667332	8667792	8667927	8666413	8666530	8673408	8673481	0	0.12,0.2,0.208,0.12,0.101,0.147,0.189,0.187,0.177,0.165,0.171,0.074,0.125,0.12,0.218	0.568,0.636,0.966,1.0,0.553,0.875,0.912,0.98,0.436,0.957,0.529,1.0,0.474,0.967,0.452,0.95,1.0,0.631,1.0	-0.629
control (0 dpi) vs 9 dpi	MXE	100306748	khk	ketohexokinase	chrNC_059442.1	+	8667197	8667332	8667792	8667927	8666413	8666530	8675798	8675945	0	0.131,0.214,0.242,0.136,0.13,0.207,0.223,0.233,0.201,0.207,0.188,0.065,0.138,0.145,0.324	0.606,0.667,0.972,1.0,0.63,0.889,0.917,0.97,0.441,0.929,0.521,1.0,0.545,1.0,0.447,1.0,1.0,0.683,1.0	-0.615
control (0 dpi) vs 9 dpi	IR	106572705	LOC106572705	glucose-6-phosphate 1-dehydrogenase	chrNC_059456.1	-	96505093	96506335			96505093	96505521	96506269	96506335	0	0.145,0.192,0.185,0.152,0.007,0.22,0.231,0.072,0.06,0.207,0.138,0.177,0.615,0.119,0.17	0.481,1.0,1.0,1.0,0.628,0.587,1.0,1.0,0.451,1.0,0.359,1.0,0.296,0.713,0.526,1.0,1.0,0.672,1.0	-0.595
control (0 dpi) vs 9 dpi	SE	106584776	rab3il1	RAB3A interacting protein (rabin3)-like 1	chrNC_059464.1	-	46235168	46235192			46233933	46234033	46235707	46235820	0	0.183,0.667,0.201,0.401,0.158,0.429,0.546,0.376,0.231,0.193,0.288,0.462,1.0,0.601,0.139	0.601,1.0,0.76,1.0,0.765,1.0,1.0,1.0,0.719,0.943,0.769,1.0,0.632,0.969,0.871,1.0,1.0,0.962,1.0	-0.503
control (0 dpi) vs 9 dpi	SE	106564788	LOC106564788	serine/arginine-rich splicing factor 7	chrNC_059453.1	+	37495577	37495613			37495088	37495133	37495711	37495984	0	0.167,0.237,0.178,0.242,0.199,0.118,0.343,0.257,0.041,0.225,0.177,0.11,0.087,0.228,0.446	0.472,0.801,0.895,0.77,0.573,0.941,0.907,0.596,0.385,0.875,0.587,0.758,0.715,0.668,0.711,0.527,0.54,0.676,0.904	-0.496
control (0 dpi) vs 9 dpi	SE	106590342	epb41l3a	erythrocyte membrane protein band 4.1-like 3a	chrNC_059470.1	-	21263281	21263398			21260157	21261491	21264058	21264139	0	0.359,0.473,0.278,0.428,0.027,0.411,0.487,0.383,0.182,0.312,0.435,0.339,0.381,0.374,0.176	0.62,1.0,1.0,1.0,0.645,0.944,1.0,0.911,0.521,0.927,0.755,1.0,0.589,0.945,0.161,1.0,0.902,0.732,1.0	-0.487
control (0 dpi) vs 9 dpi	SE	106571676	LOC106571676	transcription initiation factor IIA subunit 1	chrNC_059456.1	-	47696959	47696998			47696556	47696708	47697195	47697271	1.7118e-11	0.11,1.0,0.14,0.14,0.494,0.343,0.289,0.207,0.091,0.178,0.14,0.0,0.0,0.0,0.091	0.723,0.157,0.677,0.765,0.662,0.566,0.867,0.867,0.51,0.777,0.82,0.662,0.82,0.712,0.352,1.0,0.318,0.71,0.494	-0.441
control (0 dpi) vs 9 dpi	SE	106606653	LOC106606653	rho GTPase-activating protein 17-like	chrNC_059447.1	-	22939854	22939899			22936437	22938599	22941052	22941481	9.89465e-11	0.277,1.0,0.216,0.127,0.481,0.553,0.712,0.591,0.252,0.081,0.188,0.443,1.0,0.171,0.553	0.861,1.0,1.0,1.0,0.918,0.419,1.0,1.0,0.617,0.908,0.746,1.0,0.743,1.0,1.0,1.0,0.84,0.746,1.0	-0.441
control (0 dpi) vs 9 dpi	SE	100194554	LOC100194554	solute carrier family 25 member 3	chrNC_059448.1	-	36680017	36680148			36679368	36679548	36680997	36681122	0	0.487,0.552,0.54,0.443,0.529,0.417,0.448,0.391,0.314,0.426,0.54,0.436,0.36,0.409,0.507	0.732,1.0,0.922,1.0,0.847,0.712,0.92,0.942,0.841,0.866,0.821,0.928,0.806,0.861,0.847,0.952,0.965,0.889,0.823	-0.424
control (0 dpi) vs 9 dpi	SE	100380562	LOC100380562	peroxisomal acyl-coenzyme A oxidase 1	chrNC_059443.1	+	54787304	54787465			54783976	54784137	54789285	54789393	5.42219e-10	0.259,0.0,0.416,0.226,0.428,0.185,0.308,0.177,0.131,0.267,0.401,0.238,0.652,0.652,0.238	0.757,1.0,0.859,1.0,0.628,0.789,0.632,0.67,0.536,0.774,0.666,0.632,0.566,0.858,0.522,1.0,0.319,0.579,1.0	-0.42
control (0 dpi) vs 9 dpi	SE	100306748	khk	ketohexokinase	chrNC_059442.1	+	8667197	8667332			8666413	8666530	8673408	8673481	0	0.355,0.831,0.584,0.483,0.412,0.329,0.533,0.527,0.522,0.386,0.603,0.26,1.0,0.412,0.373	0.637,1.0,1.0,1.0,0.936,1.0,1.0,1.0,0.737,1.0,0.882,0.911,0.671,1.0,0.831,1.0,1.0,0.925,1.0	-0.415
control (0 dpi) vs 9 dpi	SE	123727292	LOC123727292	testis-expressed protein 49-like	chrNC_059456.1	-	66564297	66564516			66564068	66564207	66565020	66565243	9.82725e-09	0.187,0.123,0.225,0.248,0.122,0.207,0.208,0.351,0.276,0.218,0.202,0.274,0.267,0.192,0.167	0.77,1.0,0.608,0.0,0.71,1.0,0.304,0.444,0.607,0.455,0.594,0.455,0.587,0.909,0.778,0.667,0.0,0.711,1.0	-0.393
control (0 dpi) vs 9 dpi	SE	106572516	LOC106572516	transcription factor CP2	chrNC_059456.1	+	88368687	88368714			88367718	88367767	88370430	88370475	7.4402e-11	0.327,0.523,0.0,0.285,0.477,0.0,0.294,0.556,0.267,0.154,0.354,0.378,0.422,0.0,0.422	0.451,0.267,0.83,0.687,0.779,0.593,0.646,0.671,0.694,0.819,0.715,0.568,0.613,0.88,1.0,0.767,0.539,0.771,0.661	-0.384
control (0 dpi) vs 9 dpi	IR	106579072	LOC106579072	elongin B	chrNC_059460.1	+	64111714	64112072			64111714	64111806	64111970	64112072	0	0.565,0.35,0.425,0.409,0.48,0.339,0.618,0.418,0.698,0.485,0.381,0.5,0.133,0.4,0.606	0.864,1.0,0.933,1.0,0.8,0.925,0.915,0.806,0.896,0.819,0.62,0.706,0.756,0.869,0.854,0.86,0.552,0.831,0.885	-0.383
control (0 dpi) vs 9 dpi	A5SS	106579072	LOC106579072	elongin B	chrNC_059460.1	+	64111714	64111877			64111714	64111806	64111970	64112072	6.74798e-11	0.461,0.388,0.477,0.403,0.253,0.403,0.695,0.326,0.774,0.461,0.423,0.47,0.0,0.482,0.717	0.852,1.0,0.931,1.0,0.769,0.925,0.914,0.877,0.884,0.795,0.647,0.709,0.708,0.877,0.82,0.792,0.603,0.795,0.89	-0.382
control (0 dpi) vs 9 dpi	MXE	106602021	LOC106602021	medium-chain acyl-CoA ligase ACSF2, mitochondrial-like	chrNC_059444.1	-	92095655	92095804	92096427	92096523	92092528	92092620	92097371	92097534	0	0.424,0.51,0.412,0.519,0.386,0.351,0.371,0.438,0.622,0.353,0.321,0.637,0.451,0.421,0.516	0.364,1.0,0.99,1.0,0.619,1.0,1.0,1.0,0.534,0.941,0.614,1.0,0.508,0.901,0.36,1.0,1.0,0.698,1.0	-0.369
control (0 dpi) vs 9 dpi	A5SS	106609513	LOC106609513	mediator of RNA polymerase II transcription subunit 21	chrNC_059448.1	-	49182650	49183476			49182869	49183476	49182172	49182315	4.65817e-11	0.294,0.0,0.667,0.2,0.2,0.333,0.52,0.459,0.6,0.765,1.0,0.5,1.0,0.0,1.0	0.5,1.0,0.889,1.0,0.833,1.0,0.733,1.0,0.75,0.448,0.784,1.0,0.909,0.905,1.0,1.0,1.0,0.789,1.0	-0.368
control (0 dpi) vs 9 dpi	SE	106582051	LOC106582051	uncharacterized LOC106582051	chrNC_059462.1	+	28457243	28457564			28449672	28449869	28459171	28459277	5.23913e-06	0.175,0.0,0.245,0.357,0.405,0.27,0.302,0.11,1.0,0.625,1.0,0.426,0.0,0.156,0.0	0.357,0.357,0.664,1.0,0.878,0.634,0.357,1.0,0.707,0.707,0.493,0.572,0.729,0.603,1.0,1.0,0.505,0.69,1.0	-0.359
control (0 dpi) vs 9 dpi	SE	106588897	LOC106588897	nuclear transcription factor Y subunit gamma	chrNC_059468.1	-	29855256	29855404			29850907	29851011	29860312	29860565	0.00181717	0.174,0.0,0.204,0.142,0.331,0.068,0.398,0.338,0.129,0.159,0.417,0.229,1.0,0.124,0.199	0.184,1.0,0.569,1.0,0.548,0.665,1.0,0.822,0.323,1.0,0.209,0.0,0.193,0.811,0.165,1.0,1.0,0.289,1.0	-0.359
control (0 dpi) vs 9 dpi	A5SS	106609513	LOC106609513	mediator of RNA polymerase II transcription subunit 21	chrNC_059448.1	-	49182654	49183476			49182869	49183476	49182172	49182315	6.74798e-11	0.297,0.0,0.67,0.253,0.336,0.336,0.482,0.432,0.603,0.753,1.0,0.503,1.0,0.0,1.0	0.559,1.0,0.906,1.0,0.802,1.0,0.695,1.0,0.736,0.411,0.802,1.0,0.91,0.918,1.0,1.0,1.0,0.753,1.0	-0.357
control (0 dpi) vs 9 dpi	SE	106573600	LOC106573600	cold-inducible RNA-binding protein B	chrNC_059457.1	+	38561821	38561930			38561099	38561134	38562501	38563571	8.1373e-12	0.495,0.465,0.8,0.501,0.181,0.376,0.546,0.332,0.296,0.311,0.381,0.217,0.723,0.546,0.26	0.667,0.839,0.875,1.0,0.821,0.445,0.524,0.783,0.891,0.796,0.678,0.861,0.859,0.894,0.8,1.0,0.857,0.715,0.584	-0.355
control (0 dpi) vs 9 dpi	IR	100195207	cg057	CG057 protein	chrNC_059466.1	+	12401515	12403943			12401515	12401595	12403904	12403943	1.83874e-09	0.011,0.007,0.022,0.014,0.006,0.024,0.027,0.017,0.03,0.017,0.016,0.009,0.012,0.049,0.009	0.525,1.0,1.0,1.0,0.125,0.015,0.049,0.069,0.216,0.133,0.207,0.368,0.38,0.143,1.0,0.058,0.109,0.03,0.343	-0.338
control (0 dpi) vs 9 dpi	MXE	100306748	khk	ketohexokinase	chrNC_059442.1	+	8667197	8667332	8673408	8673481	8666413	8666530	8675798	8675945	0	0.093,0.118,0.191,0.083,0.1,0.1,0.166,0.163,0.164,0.122,0.134,0.033,0.149,0.09,0.177	0.315,0.26,0.442,0.513,0.352,0.849,0.524,0.542,0.283,0.412,0.262,0.423,0.289,0.503,0.272,0.875,0.901,0.396,0.38	-0.337
control (0 dpi) vs 9 dpi	SE	106573877	dazap1	DAZ associated protein 1	chrNC_059457.1	-	42396916	42396999			42392532	42392680	42400236	42400285	0.000412937	0.412,0.0,1.0,0.396,0.238,0.19,0.609,0.701,0.345,0.438,0.412,1.0,0.0,0.0,0.539	0.462,0.72,0.803,0.837,0.784,0.555,0.612,0.922,0.764,0.866,0.68,0.886,0.584,0.837,1.0,1.0,0.837,0.734,0.369	-0.331
control (0 dpi) vs 9 dpi	SE	123723714	LOC123723714	RNA-binding protein 4.1-like	chrNC_059459.1	+	56417080	56417996			56416225	56416653	56419646	56419916	0	0.428,0.024,0.657,0.674,1.0,1.0,1.0,0.47,0.341,0.525,0.195,1.0,1.0,0.351,0.386	1.0,1.0,0.662,1.0,1.0,0.307,1.0,1.0,0.737,1.0,1.0,1.0,1.0,1.0,1.0,1.0,1.0,1.0,1.0	-0.328
control (0 dpi) vs 9 dpi	SE	106579072	LOC106579072	elongin B	chrNC_059460.1	+	64112167	64112273			64111714	64112072	64112513	64112555	9.14407e-10	0.324,0.263,0.466,0.523,0.38,0.338,0.479,0.408,0.469,0.449,0.521,0.312,0.169,0.361,0.423	0.895,0.55,0.741,0.741,0.658,0.688,0.535,0.55,0.546,0.917,0.682,0.83,0.653,0.743,0.803,0.726,0.907,0.77,0.701	-0.325
control (0 dpi) vs 9 dpi	SE	106563305	LOC106563305	ubiquinone biosynthesis protein COQ4 homolog, mitochondrial	chrNC_059452.1	+	79479250	79479343			79478678	79478814	79479609	79479719	5.62561e-05	0.492,0.128,0.423,0.095,1.0,0.569,0.339,0.588,0.305,0.397,0.37,0.37,0.305,0.18,0.128	0.623,1.0,0.588,1.0,0.807,1.0,0.54,1.0,0.888,0.755,0.381,0.876,0.646,0.927,0.687,0.725,0.128,0.468,0.305	-0.323
control (0 dpi) vs 9 dpi	A3SS	106601856	LOC106601856	uncharacterized protein LOC106601856	chrNC_059444.1	-	84400625	84400805			84400625	84400780	84400991	84401139	1.05558e-10	0.221,0.427,0.218,0.418,0.185,0.142,0.332,0.427,0.498,0.346,0.46,0.442,0.427,0.124,0.21	0.635,0.76,0.652,0.899,0.576,0.58,0.829,0.57,0.621,0.685,0.616,0.601,0.587,0.508,0.887,0.493,0.788,0.55,0.456	-0.322
control (0 dpi) vs 9 dpi	SE	123723714	LOC123723714	RNA-binding protein 4.1-like	chrNC_059459.1	+	56417080	56417972			56416225	56416653	56419646	56419927	0	0.431,0.025,0.671,0.684,1.0,1.0,1.0,0.483,0.383,0.548,0.199,1.0,1.0,0.357,0.405	1.0,1.0,0.659,1.0,1.0,0.312,1.0,1.0,0.742,1.0,1.0,1.0,1.0,1.0,1.0,1.0,1.0,1.0,1.0	-0.32
control (0 dpi) vs 9 dpi	SE	106588461	LOC106588461	microtubule-actin cross-linking factor 1-like	chrNC_059468.1	+	8728139	8728148			8726926	8727130	8729112	8729338	1.48333e-07	0.372,0.471,0.271,0.728,1.0,0.471,0.276,0.64,0.069,0.527,0.572,0.517,0.372,0.817,0.0	0.752,1.0,0.83,0.728,0.842,0.0,1.0,1.0,0.728,0.83,1.0,0.728,0.83,0.64,0.817,1.0,0.543,1.0,0.728	-0.316
control (0 dpi) vs 9 dpi	SE	106571617	cep43	centrosomal protein 43	chrNC_059456.1	-	50489401	50489428			50488717	50488774	50489846	50489984	0	0.509,0.493,0.399,0.504,0.543,0.534,0.558,0.364,0.369,0.369,0.337,0.378,0.46,0.385,0.238	0.773,0.745,0.754,0.593,0.662,0.84,0.768,0.749,0.659,0.743,0.717,0.756,0.687,0.758,1.0,0.863,0.7,0.687,0.687	-0.315
control (0 dpi) vs 9 dpi	SE	106573861	LOC106573861	serine/arginine-rich splicing factor 11	chrNC_059457.1	-	41593603	41593723			41593252	41593362	41595196	41595330	4.12998e-09	0.341,0.292,0.198,0.364,0.048,0.402,0.54,0.32,0.138,0.298,0.367,0.486,0.201,0.464,0.532	0.654,1.0,0.699,0.841,0.593,0.8,0.274,0.465,0.685,0.499,0.717,0.406,0.64,0.717,0.612,0.85,0.435,0.469,0.943	-0.315
control (0 dpi) vs 9 dpi	IR	106597319	LOC106597319	serine/threonine-protein kinase PRP4 homolog	chrNC_059444.1	+	7999018	8002464			7999018	8001361	8002380	8002464	9.07422e-14	0.74,1.0,0.44,0.319,1.0,0.424,0.522,0.483,1.0,0.694,0.532,0.334,1.0,0.251,1.0	1.0,1.0,0.837,1.0,0.716,0.728,1.0,1.0,0.922,1.0,1.0,1.0,1.0,1.0,1.0,1.0,1.0,1.0,1.0	-0.309
control (0 dpi) vs 9 dpi	SE	106602683	LOC106602683	butyrophilin subfamily 1 member A1	chrNC_059445.1	-	24400746	24400842			24399507	24399537	24404846	24404981	2.82504e-11	0.504,0.463,0.463,0.53,0.652,0.382,0.886,0.868,0.455,0.543,0.574,0.552,1.0,0.525,0.866	1.0,1.0,1.0,1.0,0.905,1.0,0.792,0.912,0.783,0.66,0.822,1.0,0.943,1.0,1.0,1.0,1.0,0.728,1.0	-0.306
control (0 dpi) vs 9 dpi	SE	106569309	LOC106569309	sterile alpha motif domain-containing protein 13-like	chrNC_059455.1	+	33147797	33147895			33147148	33147302	33148677	33148720	0.000190679	0.631,0.146,0.255,0.39,0.125,0.631,0.587,0.516,0.262,0.57,0.159,0.348,1.0,0.81,0.176	1.0,0.631,0.663,1.0,0.625,1.0,0.857,0.888,0.606,0.726,0.798,0.834,0.643,0.689,0.719,1.0,0.416,0.606,0.461	-0.305
control (0 dpi) vs 9 dpi	SE	106573861	LOC106573861	serine/arginine-rich splicing factor 11	chrNC_059457.1	-	41593603	41594968			41593252	41593362	41595196	41595330	5.98494e-10	0.251,0.178,0.255,0.231,0.003,0.294,0.456,0.245,0.142,0.272,0.35,0.418,0.153,0.398,0.323	0.603,1.0,0.596,0.681,0.493,0.683,0.218,0.274,0.602,0.393,0.643,0.477,0.568,0.64,0.556,0.769,0.295,0.407,0.894	-0.303
control (0 dpi) vs 9 dpi	SE	106579788	LOC106579788	protein MB21D2	chrNC_059461.1	-	1774810	1774945			1769671	1770279	1775185	1775227	4.48613e-06	0.477,0.533,0.18,0.426,0.584,0.0,1.0,0.031,0.26,0.513,1.0,0.048,1.0,1.0,0.0	0.637,0.76,0.769,1.0,0.831,1.0,0.513,0.551,1.0,1.0,1.0,0.678,1.0,0.787,1.0,0.513,0.149,0.467,1.0	-0.301
control (0 dpi) vs 9 dpi	SE	106579225	cssa19h8orf33	chromosome ssa19 C8orf33 homolog	chrNC_059460.1	+	57074326	57074411			57069284	57069659	57074519	57075028	2.64095e-10	0.851,0.581,1.0,0.572,1.0,1.0,0.689,0.495,0.53,0.644,0.556,0.523,0.0,0.649,0.316	1.0,1.0,0.956,1.0,0.932,0.675,0.938,0.838,0.919,1.0,0.871,0.85,1.0,0.968,1.0,0.898,1.0,0.871,0.836	-0.297
control (0 dpi) vs 9 dpi	SE	106572880	LOC106572880	tumor protein D54	chrNC_059456.1	-	104020841	104020901			104014621	104014723	104022452	104022601	1.40336e-05	0.485,0.305,0.314,0.787,0.687,0.0,0.668,0.612,0.473,0.696,0.282,0.299,0.767,1.0,0.767	0.622,0.578,0.859,1.0,0.952,1.0,0.751,0.674,0.92,0.807,0.861,0.781,0.927,1.0,0.885,0.808,0.85,0.902,0.785	-0.297
control (0 dpi) vs 9 dpi	A5SS	106573861	LOC106573861	serine/arginine-rich splicing factor 11	chrNC_059457.1	-	41594174	41595330			41595196	41595330	41593252	41593362	2.30766e-09	0.219,0.132,0.228,0.177,0.0,0.22,0.38,0.185,0.124,0.213,0.336,0.302,0.151,0.352,0.157	0.561,1.0,0.519,0.634,0.422,0.587,0.182,0.192,0.543,0.328,0.565,0.451,0.509,0.595,0.486,0.707,0.188,0.346,0.831	-0.296
control (0 dpi) vs 9 dpi	SE	106562830	LOC106562830	SWI/SNF-related matrix-associated actin-dependent regulator of chromatin subfamily B member 1	chrNC_059452.1	-	61138293	61138305			61135510	61135642	61141766	61141957	4.28719e-06	0.413,0.462,0.087,0.193,0.607,0.462,0.117,0.332,0.117,0.168,0.429,0.197,0.0,0.429,0.223	0.72,0.0,0.605,0.462,0.667,0.837,0.75,0.646,0.45,0.583,0.643,0.682,0.621,0.585,0.462,0.462,0.845,0.632,0.256	-0.292
control (0 dpi) vs 9 dpi	SE	106568365	LOC106568365	mucin-5AC-like	chrNC_059454.1	+	98655670	98655924			98655437	98655513	98656540	98656593	3.05564e-06	0.396,0.1,0.283,0.309,0.183,0.377,0.352,0.269,0.389,0.148,0.233,0.349,0.309,0.309,0.309	0.432,0.728,0.586,1.0,0.809,0.229,0.453,0.342,0.636,0.557,0.484,0.61,0.579,0.763,0.728,0.157,0.507,0.672,0.728	-0.291
control (0 dpi) vs 9 dpi	SE	106565048	osgn1	oxidative stress induced growth inhibitor 1	chrNC_059453.1	+	41913489	41913613			41907836	41907913	41913996	41914133	1.1542e-09	0.026,0.0,0.0,0.096,0.0,0.27,0.0,0.0,0.03,0.0,0.04,0.11,0.0,0.357,0.0	0.346,0.481,0.331,0.27,0.27,1.0,0.0,0.0,0.649,0.175,0.036,1.0,0.085,0.069,0.382,0.188,0.0,0.382,1.0	-0.289
control (0 dpi) vs 9 dpi	SE	106581110	vaspb	vasodilator stimulated phosphoprotein b	chrNC_059461.1	-	67853432	67853489			67849223	67849293	67853671	67853717	1.07061e-10	0.606,0.818,0.499,0.577,0.197,0.505,0.712,0.412,0.776,0.48,0.667,0.733,0.529,0.457,0.709	0.791,1.0,1.0,1.0,0.716,0.882,0.944,0.944,0.861,0.922,0.827,0.628,0.783,0.658,1.0,0.88,0.88,0.747,1.0	-0.288
control (0 dpi) vs 9 dpi	SE	106563305	LOC106563305	ubiquinone biosynthesis protein COQ4 homolog, mitochondrial	chrNC_059452.1	+	79479250	79479413			79478667	79478814	79479609	79479719	1.94448e-06	0.592,0.553,0.679,0.443,1.0,0.699,0.452,0.795,0.515,0.597,0.736,0.623,0.0,0.568,0.419	0.825,1.0,0.773,1.0,0.911,1.0,0.65,1.0,0.955,0.9,0.712,0.951,0.829,0.964,0.84,0.84,0.591,0.864,0.724	-0.281
control (0 dpi) vs 9 dpi	MXE	100380340	p4ha1	procollagen-proline, 2-oxoglutarate 4-dioxygenase (proline 4-hydroxylase), alpha polypeptide I	chrNC_059469.1	-	5061591	5061662	5062385	5062456	5059970	5060070	5063809	5063986	0.000127428	0.304,0.0,0.2,0.412,0.364,0.6,0.333,0.281,0.259,0.4,0.107,0.237,0.5,0.333,0.0	0.429,0.6,0.591,1.0,0.453,0.419,0.875,0.8,0.467,0.958,0.52,0.667,0.429,0.538,0.2,0.333,0.571,0.642,0.333	-0.281
control (0 dpi) vs 9 dpi	SE	106579788	LOC106579788	protein MB21D2	chrNC_059461.1	-	1775505	1775600			1775185	1775227	1781489	1781743	0.000964486	0.653,1.0,0.367,0.42,0.0,0.0,1.0,0.603,0.685,0.592,0.0,0.705,1.0,0.178,0.303	1.0,0.503,0.874,1.0,1.0,1.0,0.465,0.367,1.0,1.0,0.85,0.0,0.685,0.585,1.0,1.0,0.465,1.0,1.0	-0.278
control (0 dpi) vs 9 dpi	SE	106575703	LOC106575703	uncharacterized LOC106575703	chrNC_059457.1	-	78792275	78792377			78791947	78792175	78792913	78792975	2.27243e-09	0.394,0.294,0.437,0.39,0.488,0.385,0.484,0.271,0.396,0.444,0.263,0.576,0.294,0.539,0.396	0.745,0.745,0.72,0.5,0.678,0.671,0.467,0.569,0.857,0.629,0.803,0.682,0.735,0.633,0.715,0.884,0.431,0.701,0.693	-0.273
control (0 dpi) vs 9 dpi	A3SS	106593672	LOC106593672	programmed cell death 6-interacting protein	chrNC_059455.1	+	91915352	91915484			91915367	91915484	91911914	91912015	0.00649357	0.348,0.0,0.356,0.399,0.293,0.744,0.624,0.453,0.356,0.332,0.453,1.0,0.0,1.0,0.554	0.537,1.0,0.948,1.0,0.249,0.293,0.833,0.675,1.0,0.825,0.734,1.0,0.864,0.847,0.356,0.453,0.901,0.659,0.768	-0.273
control (0 dpi) vs 9 dpi	MXE	100196663	LOC100196663	adenosine kinase a	chrNC_059459.1	-	4521511	4521565	4535822	4535897	4518220	4518299	4554892	4555063	0	0.167,0.329,0.172,0.253,0.077,0.106,0.135,0.159,0.137,0.11,0.151,0.171,0.222,0.186,0.177	0.328,0.364,0.57,0.491,0.499,0.311,0.298,0.471,0.367,0.456,0.495,0.505,0.372,0.591,0.256,0.399,0.451,0.496,0.673	-0.272
control (0 dpi) vs 9 dpi	SE	106579225	cssa19h8orf33	chromosome ssa19 C8orf33 homolog	chrNC_059460.1	+	57074298	57074411			57069284	57069659	57074519	57075028	3.41501e-10	0.843,0.579,1.0,0.571,1.0,1.0,0.733,0.536,0.59,0.71,0.574,0.519,0.0,0.702,0.495	1.0,1.0,0.965,1.0,0.928,0.683,0.941,0.849,0.911,1.0,0.867,0.873,1.0,0.968,1.0,0.914,1.0,0.867,0.846	-0.27
control (0 dpi) vs 9 dpi	SE	106569847	kyat1	kynurenine aminotransferase 1	chrNC_059442.1	+	157477780	157477870			157477411	157477570	157478536	157478595	0.00117934	0.511,0.101,0.407,0.682,0.092,0.309,0.339,0.646,0.528,0.495,0.617,0.417,0.472,0.87,0.339	0.673,0.758,0.782,0.758,0.825,1.0,0.758,0.884,0.606,0.54,0.607,0.573,0.528,0.552,0.862,1.0,0.711,0.811,0.472	-0.266
control (0 dpi) vs 9 dpi	SE	106578535	pfkpa	phosphofructokinase, platelet a	chrNC_059460.1	+	16572708	16572861			16567323	16567411	16574422	16574575	0.000102295	0.253,0.288,0.349,0.399,0.186,0.288,0.467,0.347,0.385,0.305,0.32,0.421,0.618,0.162,0.392	0.338,1.0,0.633,1.0,0.568,0.488,0.583,0.638,0.495,0.49,0.543,0.799,0.435,0.68,0.518,1.0,0.764,0.492,0.139	-0.265
control (0 dpi) vs 9 dpi	SE	106596732	LOC106596732	band 4.1-like protein 3	chrNC_059444.1	-	4964070	4964154			4954543	4956740	4966763	4966862	5.89005e-05	0.348,0.189,0.458,0.538,0.113,0.2,0.364,0.295,0.222,0.21,0.358,0.341,0.411,0.765,0.411	0.546,0.582,0.619,0.134,0.608,0.453,0.685,0.878,0.658,0.725,0.527,0.619,0.552,0.848,0.368,1.0,0.468,0.449,0.848	-0.261
control (0 dpi) vs 9 dpi	SE	106569309	LOC106569309	sterile alpha motif domain-containing protein 13-like	chrNC_059455.1	+	33147797	33148394			33147109	33147302	33148677	33148720	0.0016698	0.601,0.116,0.304,0.253,0.179,0.521,0.58,0.436,0.304,0.417,0.292,0.364,1.0,0.706,0.353	1.0,0.777,0.573,1.0,0.571,1.0,0.674,0.76,0.466,0.624,0.731,0.743,0.557,0.691,0.612,1.0,0.53,0.503,0.287	-0.261
control (0 dpi) vs 9 dpi	SE	106567023	LOC106567023	isocitrate dehydrogenase [NAD] subunit gamma, mitochondrial-like	chrNC_059454.1	+	43177060	43177072			43176172	43176217	43177232	43177330	1.83608e-06	0.282,0.34,0.414,0.416,0.546,0.403,0.252,0.334,0.287,0.493,0.438,0.369,0.0,0.364,0.147	0.632,0.72,0.577,0.462,0.616,0.377,0.705,0.703,0.573,0.599,0.639,0.572,0.593,0.451,0.759,0.775,0.433,0.656,0.534	-0.26
control (0 dpi) vs 9 dpi	A5SS	106561350	LOC106561350	CCR4-NOT transcription complex subunit 1	chrNC_059451.1	+	107549607	107549820			107549607	107549757	107550019	107550200	8.58276e-10	0.43,0.617,0.503,0.581,0.423,0.462,0.605,0.6,0.628,0.569,0.526,0.598,0.38,0.77,0.232	0.732,0.729,0.737,0.729,0.747,0.802,0.718,0.762,0.693,0.788,0.82,0.935,0.762,0.769,0.82,0.911,0.799,0.781,0.855	-0.255
control (0 dpi) vs 9 dpi	SE	106578504	snx7	sorting nexin 7	chrNC_059460.1	+	14578675	14578777			14577233	14577320	14587195	14587348	2.25792e-12	0.242,0.271,0.139,0.292,0.23,0.173,0.355,0.347,0.189,0.207,0.189,0.232,0.319,0.173,0.33	0.269,0.745,0.501,0.534,0.582,0.545,0.484,0.489,0.357,0.702,0.337,0.556,0.382,0.522,0.33,0.703,0.51,0.464,0.493	-0.254
control (0 dpi) vs 9 dpi	IR	106611651	LOC106611651	disks large homolog 5	chrNC_059442.1	-	85590835	85592440			85590835	85591775	85592333	85592440	3.4647e-13	0.56,0.663,0.85,0.484,0.481,0.77,0.653,0.857,0.792,0.885,0.629,0.552,0.601,0.366,1.0	0.73,1.0,1.0,1.0,1.0,1.0,1.0,1.0,0.865,0.581,1.0,1.0,0.881,1.0,0.676,1.0,1.0,0.893,1.0	-0.251
control (0 dpi) vs 9 dpi	SE	106567766	aifm1	apoptosis inducing factor mitochondrion associated 1	chrNC_059454.1	+	86795227	86795305			86788394	86788421	86795773	86795922	9.87433e-08	0.079,0.065,0.141,0.086,0.144,0.039,0.175,0.089,0.035,0.132,0.16,0.084,0.162,0.079,0.097	0.451,1.0,0.247,1.0,0.279,0.429,0.175,0.248,0.219,0.233,0.263,0.185,0.153,0.454,0.367,0.057,0.326,0.246,0.42	-0.251
control (0 dpi) vs 9 dpi	A5SS	106586308	LOC106586308	cyclin-T2	chrNC_059466.1	-	19321016	19321425			19321379	19321425	19317611	19317775	0.00209841	0.851,0.053,0.685,0.271,0.573,0.401,0.74,0.38,0.424,0.201,0.43,0.126,0.0,0.334,1.0	0.655,0.761,0.508,0.251,0.663,0.648,0.867,0.592,0.626,0.908,0.62,0.68,0.505,0.701,0.573,1.0,1.0,0.786,0.626	-0.251
control (0 dpi) vs 9 dpi	SE	106569847	kyat1	kynurenine aminotransferase 1	chrNC_059442.1	+	157477776	157477870			157477415	157477570	157478536	157478595	0.00233097	0.45,0.099,0.356,0.7,0.152,0.247,0.283,0.636,0.421,0.459,0.647,0.421,0.567,0.868,0.158	0.55,0.754,0.797,0.778,0.806,1.0,0.671,0.913,0.516,0.551,0.585,0.567,0.581,0.567,0.85,1.0,0.686,0.778,0.0	-0.251
control (0 dpi) vs 9 dpi	SE	106578535	pfkpa	phosphofructokinase, platelet a	chrNC_059460.1	+	16555854	16555950			16555453	16555549	16557730	16557823	1.60267e-06	0.276,0.493,0.43,0.291,0.357,0.409,0.201,0.253,0.37,0.268,0.341,0.564,0.097,0.097,0.302	0.452,0.812,0.581,0.0,0.622,0.702,0.365,0.73,0.423,0.564,0.555,0.477,0.568,0.617,0.502,0.633,0.795,0.8,0.564	-0.25
control (0 dpi) vs 9 dpi	A5SS	106572925	hdac6	histone deacetylase 6	chrNC_059456.1	-	106486776	106487171			106486881	106487171	106486122	106486263	0	0.463,0.12,0.606,1.0,1.0,0.621,0.842,0.787,0.451,0.881,0.661,0.621,0.742,1.0,0.621	0.925,1.0,0.819,1.0,0.881,0.621,1.0,0.886,1.0,0.908,1.0,1.0,1.0,0.86,1.0,1.0,1.0,1.0,1.0	-0.248
control (0 dpi) vs 9 dpi	SE	106580853	LOC106580853	serine/arginine-rich splicing factor 7	chrNC_059461.1	-	55457655	55458327			55456315	55456765	55458840	55458933	0	0.196,0.125,0.232,0.196,0.245,0.19,0.168,0.18,0.318,0.294,0.148,0.207,0.184,0.242,0.189	0.587,0.718,0.499,0.338,0.472,0.48,0.169,0.164,0.528,0.297,0.462,0.388,0.509,0.6,0.356,0.565,0.387,0.416,0.695	-0.247
control (0 dpi) vs 9 dpi	A3SS	106608880	aadat	aminoadipate aminotransferase	chrNC_059448.1	+	25153675	25153813			25153741	25153813	25152416	25152705	0.000434448	0.412,0.743,0.344,0.518,0.612,0.371,0.448,0.481,0.403,0.396,0.344,0.463,0.344,0.286,0.226	0.766,1.0,0.786,1.0,0.553,0.612,0.561,0.798,0.671,0.894,0.551,0.486,0.645,0.685,0.71,0.677,0.666,0.735,0.0	-0.247
control (0 dpi) vs 9 dpi	SE	106587200	LOC106587200	polypeptide N-acetylgalactosaminyltransferase 18	chrNC_059467.1	+	18730646	18730812			18727326	18727491	18731137	18731415	0.000222855	0.333,0.071,0.103,0.394,0.08,0.048,0.179,0.215,0.504,0.072,0.263,0.075,0.169,0.169,0.048	0.449,0.234,0.29,0.62,0.409,0.517,1.0,0.355,0.285,0.681,0.234,0.246,0.335,0.27,0.71,0.289,0.665,0.34,0.179	-0.245
control (0 dpi) vs 9 dpi	SE	106575703	LOC106575703	uncharacterized LOC106575703	chrNC_059457.1	-	78792293	78792377			78791947	78792175	78792913	78792975	1.1843e-09	0.532,0.347,0.582,0.498,0.642,0.538,0.65,0.459,0.482,0.575,0.374,0.732,0.699,0.742,0.463	0.858,0.867,0.823,0.639,0.797,0.798,0.65,0.741,0.905,0.738,0.892,0.798,0.836,0.772,0.842,0.932,0.582,0.818,0.8	-0.24
control (0 dpi) vs 9 dpi	SE	106588963	LOC106588963	heat shock factor protein 1-like	chrNC_059468.1	-	33063346	33063421			33062537	33062643	33064536	33064761	2.68412e-05	0.141,1.0,0.0,0.0,0.0,0.0,0.27,0.141,0.141,0.141,0.33,0.291,0.0,0.0,0.0	0.198,0.497,0.27,1.0,0.257,0.597,0.397,0.535,0.425,0.198,0.33,0.425,0.451,0.33,0.0,0.497,0.33,0.257,0.664	-0.239
control (0 dpi) vs 9 dpi	SE	106588461	LOC106588461	microtubule-actin cross-linking factor 1-like	chrNC_059468.1	+	8742383	8742404			8742186	8742261	8743573	8743591	1.5506e-05	0.179,0.0,0.053,0.0,0.0,0.341,0.094,0.046,0.029,0.0,0.134,0.341,0.437,0.0,1.0	0.437,0.437,0.509,1.0,0.437,0.0,0.0,0.756,0.437,0.264,0.193,1.0,0.056,0.189,0.341,1.0,0.0,0.257,0.564	-0.238
control (0 dpi) vs 9 dpi	A3SS	106579072	LOC106579072	elongin B	chrNC_059460.1	+	64112167	64112555			64112513	64112555	64111970	64112072	0.00068796	0.374,0.446,0.582,0.552,0.207,0.362,0.506,0.395,0.373,0.575,0.448,0.343,0.439,0.401,0.372	0.877,0.83,0.631,0.676,0.587,0.689,0.315,0.353,0.499,0.882,0.599,0.852,0.619,0.644,0.748,0.643,0.856,0.731,0.558	-0.238
control (0 dpi) vs 9 dpi	MXE	106602021	LOC106602021	medium-chain acyl-CoA ligase ACSF2, mitochondrial-like	chrNC_059444.1	-	92096427	92096523	92097371	92097534	92095655	92095804	92103891	92104010	0.000247991	0.251,0.2,0.358,0.259,0.125,0.361,0.242,0.188,0.335,0.327,0.302,0.482,0.364,0.325,0.207	0.369,0.866,0.682,0.741,0.404,0.544,0.626,0.634,0.222,0.51,0.267,0.663,0.262,0.582,0.239,0.323,0.707,0.485,0.866	-0.237
control (0 dpi) vs 9 dpi	SE	106577896	LOC106577896	AP-1 complex subunit sigma-1A	chrNC_059459.1	+	73975710	73975747			73974843	73975029	73980018	73980197	1.25382e-09	0.045,1.0,0.062,0.052,0.0,0.0,0.194,0.069,0.0,0.307,0.129,0.181,0.0,0.181,0.0	0.436,1.0,0.302,0.57,0.307,0.181,0.441,0.427,0.489,0.288,0.399,0.266,0.233,0.205,0.666,0.399,0.249,0.399,0.0	-0.234
control (0 dpi) vs 9 dpi	MXE	106600554	LOC106600554	glycine-rich RNA-binding protein	chrNC_059444.1	-	45121277	45121377	45124007	45124069	45117646	45118042	45124813	45124982	0	0.641,0.567,0.568,0.656,0.774,0.509,0.644,0.668,0.752,0.705,0.642,0.662,0.654,0.622,0.594	0.888,0.807,0.845,0.844,0.885,0.692,0.939,0.889,0.877,0.874,0.912,0.916,0.883,0.854,0.892,0.871,0.904,0.893,0.91	-0.229
control (0 dpi) vs 9 dpi	MXE	106578535	pfkpa	phosphofructokinase, platelet a	chrNC_059460.1	+	16572708	16572861	16574422	16574575	16567323	16567411	16575186	16575351	1.53184e-12	0.299,0.231,0.373,0.357,0.282,0.364,0.364,0.362,0.364,0.331,0.367,0.506,0.435,0.14,0.49	0.389,0.762,0.701,0.529,0.567,0.569,0.574,0.571,0.578,0.656,0.603,0.732,0.473,0.656,0.469,0.5,0.747,0.556,0.375	-0.228
control (0 dpi) vs 9 dpi	A5SS	106582147	LOC106582147	splicing factor U2AF 35 kDa subunit	chrNC_059462.1	-	26479092	26481124			26481057	26481124	26478106	26478156	0.00213012	0.628,0.417,0.442,0.506,0.133,1.0,0.574,0.759,0.316,0.493,0.722,0.362,0.392,0.203,0.612	0.645,1.0,1.0,1.0,0.841,0.84,0.507,0.581,0.855,0.604,0.898,0.617,0.703,0.781,0.679,0.326,0.427,0.826,0.739	-0.226
control (0 dpi) vs 9 dpi	SE	106587200	LOC106587200	polypeptide N-acetylgalactosaminyltransferase 18	chrNC_059467.1	+	18730552	18730812			18727326	18727491	18731137	18731415	0.00260869	0.347,0.121,0.387,0.482,0.158,0.068,0.135,0.31,0.539,0.113,0.397,0.116,0.128,0.226,0.128	0.467,0.305,0.373,0.539,0.495,0.51,1.0,0.345,0.346,0.767,0.305,0.268,0.444,0.376,0.725,0.369,0.676,0.366,0.256	-0.226
control (0 dpi) vs 9 dpi	SE	106587200	LOC106587200	polypeptide N-acetylgalactosaminyltransferase 18	chrNC_059467.1	+	18730552	18730786			18727326	18727491	18731137	18731398	0.00317988	0.355,0.082,0.395,0.517,0.145,0.073,0.145,0.305,0.507,0.121,0.388,0.1,0.137,0.241,0.137	0.487,0.343,0.383,0.526,0.475,0.517,1.0,0.363,0.359,0.772,0.322,0.241,0.43,0.38,0.655,0.378,0.655,0.365,0.272	-0.226
control (0 dpi) vs 9 dpi	SE	100195379	dtx3l	deltex-3-like	chrNC_059463.1	+	32808972	32809026			32808577	32808646	32809254	32809401	4.28325e-11	0.748,0.801,0.728,0.908,0.801,0.821,0.947,0.791,0.623,0.76,0.808,0.782,0.0,1.0,0.633	1.0,0.821,1.0,1.0,0.984,1.0,0.923,1.0,0.958,0.979,0.956,1.0,0.95,0.92,1.0,1.0,0.953,0.914,1.0	-0.223
control (0 dpi) vs 9 dpi	SE	106569309	LOC106569309	sterile alpha motif domain-containing protein 13-like	chrNC_059455.1	+	33147797	33147921			33147109	33147302	33148677	33148720	0.00209659	0.757,0.27,0.438,0.458,0.426,0.69,0.69,0.64,0.481,0.59,0.331,0.526,1.0,0.906,0.69	1.0,0.803,0.743,1.0,0.713,1.0,0.876,0.917,0.69,0.8,0.838,0.874,0.728,0.76,0.759,1.0,0.722,0.73,0.491	-0.22
control (0 dpi) vs 9 dpi	IR	106565996	LOC106565996	TAR DNA-binding protein 43	chrNC_059453.1	+	84842695	84844940			84842695	84843767	84844443	84844940	0	0.292,0.325,0.311,0.316,0.534,0.22,0.284,0.399,0.275,0.351,0.269,0.271,0.365,0.268,0.305	0.571,0.512,0.453,0.54,0.458,0.4,0.765,0.725,0.396,0.601,0.508,0.614,0.511,0.366,0.487,0.533,0.694,0.617,0.449	-0.218
control (0 dpi) vs 9 dpi	IR	106579072	LOC106579072	elongin B	chrNC_059460.1	+	64111970	64112555			64111970	64112072	64112513	64112555	0.00175744	0.432,0.444,0.641,0.587,0.151,0.46,0.524,0.427,0.362,0.59,0.451,0.375,0.48,0.349,0.405	0.891,0.799,0.593,0.649,0.619,0.696,0.323,0.369,0.541,0.887,0.556,0.858,0.63,0.644,0.78,0.599,0.879,0.756,0.524	-0.218
control (0 dpi) vs 9 dpi	SE	100306748	khk	ketohexokinase	chrNC_059442.1	+	8667197	8667332			8666413	8666530	8675798	8675945	0	0.579,1.0,0.898,0.856,0.353,0.808,0.934,0.914,0.831,0.831,0.87,0.678,0.412,0.778,0.885	1.0,1.0,1.0,1.0,1.0,1.0,1.0,1.0,1.0,1.0,1.0,1.0,1.0,1.0,0.856,1.0,1.0,1.0,1.0	-0.217
control (0 dpi) vs 9 dpi	SE	106579144	LOC106579144	signal transducer and activator of transcription 5B-like	chrNC_059460.1	+	60650827	60650911			60643537	60643645	60651075	60656049	1.41556e-05	0.166,0.0,0.249,0.134,0.157,0.482,0.218,0.055,0.062,0.078,0.0,0.134,1.0,0.317,0.0	0.602,0.482,0.429,1.0,0.297,0.482,0.317,0.411,0.317,0.141,0.46,0.538,0.444,0.371,0.085,0.482,0.463,0.343,0.237	-0.212
control (0 dpi) vs 9 dpi	SE	106588461	LOC106588461	microtubule-actin cross-linking factor 1-like	chrNC_059468.1	+	8747914	8747977			8744467	8744585	8749768	8749980	3.4941e-09	0.087,0.097,0.1,0.089,0.133,0.035,0.091,0.093,0.128,0.118,0.059,0.108,0.107,0.032,0.118	0.295,0.823,0.371,0.663,0.221,0.363,0.287,0.329,0.188,0.311,0.073,0.097,0.156,0.224,0.152,0.636,0.177,0.222,0.193	-0.211
control (0 dpi) vs 9 dpi	SE	106576993	LOC106576993	CMRF35-like molecule 1	chrNC_059459.1	-	18571901	18572240			18571341	18571414	18574298	18574622	0.00126464	0.191,0.515,0.347,0.444,0.28,0.586,0.237,0.151,1.0,0.293,0.151,0.453,0.0,1.0,0.081	0.661,0.571,0.637,0.47,0.466,0.422,0.448,0.561,0.697,0.661,0.625,0.664,0.837,0.511,0.415,0.65,0.904,0.571,0.47	-0.21
control (0 dpi) vs 9 dpi	SE	106590302	LOC106590302	abl interactor 1	chrNC_059470.1	-	17282499	17282586			17280908	17281097	17287336	17287447	4.16994e-09	0.769,0.207,1.0,0.859,1.0,0.578,0.646,0.646,0.646,0.695,0.785,0.82,1.0,1.0,1.0	1.0,1.0,1.0,1.0,1.0,1.0,1.0,1.0,0.945,0.916,1.0,1.0,0.869,1.0,1.0,1.0,1.0,1.0,1.0	-0.209
control (0 dpi) vs 9 dpi	SE	106577144	LOC106577144	ankyrin-3	chrNC_059459.1	-	23638880	23638964			23637359	23637454	23639839	23640026	0.0031297	0.437,1.0,0.561,0.594,1.0,0.582,0.527,0.5,0.713,0.362,0.613,0.499,0.482,1.0,1.0	0.841,1.0,0.872,0.788,0.799,1.0,1.0,0.872,0.665,0.83,0.663,0.798,0.668,0.862,1.0,1.0,1.0,0.755,1.0	-0.206
control (0 dpi) vs 9 dpi	SE	106568407	LOC106568407	phospholipid phosphatase 1	chrNC_059454.1	+	99813179	99813334			99802471	99803017	99816243	99816395	7.99454e-14	0.952,0.549,0.889,0.982,1.0,0.638,0.859,0.825,0.61,1.0,0.622,0.774,0.445,0.616,1.0	1.0,1.0,1.0,1.0,0.915,1.0,1.0,0.963,1.0,1.0,0.971,1.0,0.931,0.985,1.0,1.0,1.0,1.0,1.0	-0.204
control (0 dpi) vs 9 dpi	SE	106603551	usp25	ubiquitin specific peptidase 25	chrNC_059445.1	+	53998929	53999025			53995004	53995147	53999439	53999618	0.00432545	0.221,0.0,0.206,0.198,0.365,0.245,0.365,0.229,0.224,0.341,0.393,0.147,0.302,0.156,0.067	0.652,0.463,0.36,0.684,0.409,0.282,0.519,0.335,0.373,0.214,0.386,0.697,0.32,0.287,0.43,0.502,0.341,0.435,0.564	-0.204
control (0 dpi) vs 9 dpi	SE	106560260	ociad1	OCIA domain containing 1	chrNC_059451.1	+	32564314	32564467			32563864	32564070	32566691	32566778	0	0.68,0.705,0.655,0.685,0.501,0.533,0.59,0.687,0.653,0.61,0.678,0.646,0.634,0.537,0.629	0.793,0.87,0.842,0.906,0.842,0.808,0.761,0.805,0.854,0.769,0.845,0.801,0.874,0.873,0.863,0.898,0.777,0.812,0.794	-0.203
control (0 dpi) vs 9 dpi	MXE	106565455	LOC106565455	gastrula zinc finger protein XlCGF57.1	chrNC_059453.1	+	61846478	61846562	61847957	61848041	61843053	61843137	61852075	61852159	0.000863597	0.059,0.0,0.143,0.125,0.0,0.167,0.375,0.0,0.0,0.353,0.211,0.0,0.0,0.0,0.0	0.3,0.0,0.238,0.0,0.111,0.667,0.0,0.5,0.2,0.211,0.25,0.571,0.353,0.292,0.333,0.333,0.2,0.111,1.0	-0.203
control (0 dpi) vs 9 dpi	SE	106608873	LOC106608873	protein TEX261	chrNC_059448.1	+	24972131	24972234			24967472	24967694	24973151	24973305	0.000108767	1.0,0.384,0.356,0.525,1.0,0.554,1.0,0.776,0.806,0.779,0.293,0.768,1.0,0.675,1.0	1.0,1.0,0.724,1.0,1.0,1.0,1.0,1.0,1.0,0.734,0.909,0.811,1.0,0.744,1.0,0.744,1.0,1.0,1.0	-0.202
control (0 dpi) vs 9 dpi	A3SS	106608669	LOC106608669	G protein pathway suppressor 2-like	chrNC_059448.1	-	15375805	15376010			15375805	15375980	15377136	15377216	0.00749798	0.415,0.262,0.106,0.106,0.0,1.0,0.307,0.162,0.111,0.713,0.609,0.191,0.0,0.0,0.477	0.347,0.415,0.586,0.486,0.362,0.347,0.321,0.531,0.68,0.615,0.464,0.68,0.415,0.626,0.0,1.0,0.347,0.575,0.68	-0.202
control (0 dpi) vs 9 dpi	SE	106572050	ube4b	ubiquitination factor E4B, UFD2 homolog (S. cerevisiae)	chrNC_059456.1	-	79544021	79544132			79542326	79542468	79549935	79550161	7.59183e-06	0.0,0.0,0.035,0.0,0.0,0.0,0.038,0.102,0.0,0.0,0.0,0.0,0.0,0.209,0.074	0.098,0.284,0.047,0.442,0.132,0.166,0.581,0.098,0.084,0.188,0.0,0.117,0.069,0.03,0.0,1.0,0.0,0.069,1.0	-0.201
control (0 dpi) vs 9 dpi	MXE	100286610	eif3c	eukaryotic translation initiation factor 3, subunit C	chrNC_059460.1	-	65183937	65183985	65184211	65184256	65182803	65182845	65185818	65185860	3.87548e-05	0.495,0.247,0.18,0.465,0.545,0.321,0.446,0.371,0.506,0.36,0.355,0.176,0.0,0.051,0.339	0.488,0.264,0.617,0.54,0.506,0.506,0.583,0.553,0.524,0.55,0.558,0.498,0.541,0.548,0.395,0.585,0.619,0.554,0.541	-0.201
control (0 dpi) vs 9 dpi	SE	106594228	LOC106594228	signal peptide peptidase-like 2A	chrNC_059452.1	-	32028640	32028674			32026534	32027086	32028907	32029068	0	0.846,0.881,0.759,0.839,0.756,0.736,0.76,0.765,0.692,0.691,0.74,0.648,0.851,0.749,1.0	0.809,1.0,1.0,1.0,0.989,1.0,0.957,1.0,0.934,1.0,1.0,1.0,0.954,0.99,1.0,1.0,1.0,1.0,1.0	-0.2
control (0 dpi) vs 9 dpi	SE	100194535	vdac3	voltage-dependent anion channel 3	chrNC_059461.1	-	31301417	31301420			31300218	31300371	31302246	31302296	4.31671e-12	0.125,0.153,0.091,0.138,0.098,0.074,0.076,0.143,0.136,0.172,0.073,0.055,0.0,0.0,0.161	0.28,0.578,0.22,0.265,0.192,0.321,0.618,0.386,0.259,0.248,0.211,0.231,0.19,0.181,0.176,0.53,0.306,0.232,0.243	-0.199
control (0 dpi) vs 9 dpi	SE	106585187	cdc14b	cell division cycle 14B	chrNC_059465.1	+	6706580	6706755			6703949	6704047	6707486	6707531	3.73635e-05	0.081,0.0,0.086,0.038,0.0,0.061,0.102,0.104,0.112,0.025,0.123,0.018,0.0,0.118,0.051	0.424,0.779,0.171,1.0,0.128,0.261,0.227,0.103,0.271,0.12,0.113,0.089,0.259,0.306,0.112,0.128,0.039,0.346,0.069	-0.199
control (0 dpi) vs 9 dpi	SE	106574474	tspan37	tetraspanin 37	chrNC_059457.1	-	73006620	73006704			73005844	73006036	73006869	73007136	3.31757e-08	0.562,1.0,0.711,0.596,0.801,0.83,0.558,0.497,0.437,0.397,0.743,0.664,0.719,0.571,1.0	0.704,0.867,0.804,1.0,0.939,0.877,0.933,0.858,0.896,0.79,1.0,0.928,0.864,0.89,0.685,0.761,0.925,0.767,1.0	-0.195
control (0 dpi) vs 9 dpi	SE	106569309	LOC106569309	sterile alpha motif domain-containing protein 13-like	chrNC_059455.1	+	33147797	33147917			33147109	33147302	33148677	33148720	0.00412846	0.769,0.232,0.418,0.497,0.602,0.773,0.726,0.619,0.57,0.627,0.541,0.587,1.0,0.872,0.654	1.0,0.791,0.782,1.0,0.717,1.0,0.919,0.927,0.708,0.803,0.841,0.865,0.723,0.767,0.782,1.0,0.791,0.708,0.596	-0.195
control (0 dpi) vs 9 dpi	SE	100380782	LOC100380782	peroxisomal acyl-coenzyme A oxidase 1	chrNC_059453.1	-	32467453	32467614			32465539	32465647	32470850	32471011	1.01719e-09	0.723,0.652,0.719,0.71,0.68,0.652,0.593,0.538,0.715,0.601,0.806,0.631,0.686,0.679,0.686	0.774,1.0,1.0,1.0,0.784,0.555,0.652,1.0,0.898,1.0,0.945,1.0,0.809,0.916,1.0,0.238,1.0,0.837,1.0	-0.192
control (0 dpi) vs 9 dpi	SE	106598656	LOC106598656	complement factor H-like	chrNC_059444.1	+	12230956	12231121			12230583	12230756	12231303	12231326	6.28596e-06	0.693,0.479,0.625,0.756,0.334,0.538,0.386,0.622,0.574,0.665,0.466,0.615,1.0,0.421,0.815	0.93,1.0,0.928,1.0,1.0,1.0,0.133,0.887,0.949,0.434,0.825,1.0,0.605,0.899,0.814,1.0,0.0,0.596,1.0	-0.19
control (0 dpi) vs 9 dpi	SE	106576372	LOC106576372	protein kinase C and casein kinase substrate in neurons protein 2	chrNC_059458.1	+	65967715	65967877			65958602	65958727	65969329	65969520	6.93757e-13	0.787,0.841,0.819,0.836,0.788,0.737,0.851,0.719,0.704,0.882,0.561,0.646,0.482,0.903,0.837	0.762,1.0,0.964,1.0,0.926,0.779,1.0,0.928,0.969,0.984,0.908,0.964,1.0,0.971,1.0,1.0,1.0,0.957,0.848	-0.186
control (0 dpi) vs 9 dpi	SE	106565369	LOC106565369	bromodomain-containing protein 3-like	chrNC_059442.1	-	137481085	137481154			137479458	137479682	137481637	137481811	9.91466e-05	1.0,0.507,0.278,0.607,1.0,0.204,1.0,0.474,1.0,1.0,0.552,0.507,1.0,1.0,0.0	1.0,1.0,0.698,1.0,0.698,1.0,0.783,1.0,0.755,0.878,0.878,0.755,0.804,0.925,1.0,0.507,0.861,0.804,1.0	-0.185
control (0 dpi) vs 9 dpi	SE	106595078	LOC106595078	rho guanine nucleotide exchange factor 1	chrNC_059443.1	+	23893863	23894016			23891337	23891479	23898412	23898542	2.75017e-06	0.598,1.0,1.0,1.0,0.244,0.64,0.78,0.772,0.853,0.564,0.737,0.576,0.564,1.0,0.86	0.909,1.0,1.0,1.0,1.0,1.0,1.0,1.0,0.906,1.0,1.0,1.0,0.701,0.857,1.0,1.0,1.0,0.909,0.392	-0.184
control (0 dpi) vs 9 dpi	SE	106571617	cep43	centrosomal protein 43	chrNC_059456.1	-	50476027	50476105			50474756	50474784	50477250	50477351	2.5791e-08	0.32,0.454,0.244,0.369,0.377,0.263,0.309,0.318,0.299,0.354,0.33,0.274,0.139,0.27,0.283	0.346,0.641,0.494,0.53,0.544,0.537,0.398,0.439,0.437,0.464,0.431,0.503,0.453,0.511,0.383,0.667,0.418,0.41,0.621	-0.179
control (0 dpi) vs 9 dpi	A3SS	106575113	appa	amyloid beta (A4) precursor protein a	chrNC_059458.1	+	8731996	8732155			8732005	8732155	8731671	8731746	0.00909171	0.668,0.842,0.601,0.575,0.623,0.609,0.74,0.435,0.433,0.604,0.786,0.885,0.229,0.471,0.308	0.809,0.781,0.87,0.308,0.675,0.794,1.0,0.92,0.867,0.613,0.905,0.471,0.763,0.848,1.0,0.817,0.471,0.899,0.728	-0.178
control (0 dpi) vs 9 dpi	A5SS	106585031	LOC106585031	28S ribosomal protein S36, mitochondrial	chrNC_059465.1	+	14831640	14831787			14831640	14831733	14832286	14832350	0	0.221,0.164,0.223,0.258,0.161,0.255,0.299,0.203,0.163,0.2,0.196,0.24,0.164,0.159,0.221	0.365,0.581,0.367,0.446,0.354,0.247,0.363,0.324,0.31,0.379,0.31,0.422,0.304,0.461,0.43,0.396,0.45,0.372,0.368	-0.173
control (0 dpi) vs 9 dpi	IR	106560243	LOC106560243	mitochondrial basic amino acids transporter-like	chrNC_059442.1	+	10902177	10906092			10902177	10902221	10905997	10906092	0	0.916,1.0,0.685,0.563,0.313,0.72,0.823,0.608,0.753,0.881,0.749,0.75,1.0,1.0,1.0	0.878,1.0,1.0,1.0,0.61,1.0,1.0,1.0,1.0,1.0,0.778,1.0,0.891,1.0,1.0,1.0,1.0,1.0,1.0	-0.172
control (0 dpi) vs 9 dpi	SE	106608873	LOC106608873	protein TEX261	chrNC_059448.1	+	24972154	24972234			24967443	24967694	24973151	24973305	0.000380665	1.0,0.417,0.467,0.575,1.0,0.656,1.0,0.84,0.87,0.911,0.544,0.741,1.0,0.705,1.0	1.0,1.0,0.761,1.0,1.0,1.0,1.0,1.0,1.0,0.827,0.942,0.872,1.0,0.827,1.0,0.861,1.0,1.0,1.0	-0.17
control (0 dpi) vs 9 dpi	A5SS	106567204	tuba5	tubulin alpha 5	chrNC_059454.1	-	36426838	36426987			36426882	36426987	36426019	36426700	0.00109588	0.884,1.0,0.873,0.846,0.263,0.652,0.833,0.825,0.743,0.564,0.882,0.421,1.0,0.744,0.51	0.89,0.814,0.925,1.0,0.908,0.774,0.852,0.9,0.908,0.873,0.952,0.899,0.916,0.888,1.0,0.909,0.886,0.951,0.922	-0.168
control (0 dpi) vs 9 dpi	SE	106571305	LOC106571305	endoribonuclease ZC3H12A-like	chrNC_059456.1	-	35746830	35746961			35746582	35746722	35747753	35747886	2.93251e-06	0.069,0.0,0.0,0.237,0.0,0.107,0.338,0.03,0.067,0.152,0.086,0.021,0.152,0.082,0.036	0.315,0.349,0.188,0.518,0.2,0.346,0.238,0.08,0.098,0.17,0.264,0.046,0.205,0.157,0.3,0.218,0.264,0.209,0.682	-0.163
control (0 dpi) vs 9 dpi	SE	106603798	LOC106603798	vasodilator-stimulated phosphoprotein-like	chrNC_059445.1	+	72637279	72637384			72636966	72637009	72642249	72642319	0	0.656,0.856,0.651,0.686,0.744,0.958,0.808,0.703,0.765,0.75,0.733,0.796,0.621,0.594,0.84	0.863,0.927,0.924,0.96,0.873,0.949,0.918,0.944,0.867,0.939,0.85,0.91,0.856,0.952,0.831,0.973,0.924,0.894,0.868	-0.162
control (0 dpi) vs 9 dpi	A5SS	106592341	LOC106592341	guanine nucleotide-binding protein G(I)/G(S)/G(O) subunit gamma-5	chrNC_059453.1	+	14849369	14849615			14849369	14849496	14850625	14852324	0.00489729	0.154,0.16,0.082,0.229,0.031,0.533,0.081,0.231,0.241,0.08,0.129,0.096,0.0,0.071,0.112	0.082,0.655,0.452,0.0,0.295,0.275,0.275,0.246,0.264,0.202,0.255,0.202,0.199,0.458,0.0,0.533,0.582,0.47,0.432	-0.161
control (0 dpi) vs 9 dpi	SE	106560707	cpt1ab	carnitine palmitoyltransferase 1Ab (liver)	chrNC_059451.1	-	65359020	65359108			65358235	65358320	65362962	65363070	4.87943e-10	0.632,1.0,1.0,0.624,1.0,0.833,0.645,0.694,0.576,0.742,0.872,0.493,1.0,0.266,0.645	0.803,1.0,1.0,1.0,0.916,1.0,0.784,1.0,0.953,1.0,0.864,1.0,0.817,1.0,0.0,1.0,0.845,1.0,1.0	-0.159
control (0 dpi) vs 9 dpi	SE	106590167	LOC106590167	CYFIP-related Rac1 interactor B	chrNC_059470.1	-	12902096	12902320			12901703	12901792	12911469	12911646	6.22213e-07	0.104,0.403,0.186,0.073,0.1,0.256,0.135,0.098,0.185,0.228,0.076,0.164,0.0,0.047,0.05	0.304,0.156,0.366,0.269,0.314,0.074,0.247,0.33,0.264,0.181,0.317,0.21,0.262,0.31,0.223,0.663,0.354,0.342,0.496	-0.159
control (0 dpi) vs 9 dpi	A3SS	100306822	tm56b	Transmembrane protein 56-B	chrNC_059444.1	-	17677523	17679600			17677523	17677597	17679703	17679762	6.49126e-07	0.893,0.374,1.0,0.586,0.198,1.0,0.502,0.913,1.0,0.684,0.853,1.0,1.0,0.704,1.0	1.0,1.0,1.0,1.0,1.0,1.0,0.568,0.688,0.869,1.0,1.0,0.946,1.0,0.969,1.0,0.792,1.0,1.0,1.0	-0.158
control (0 dpi) vs 9 dpi	MXE	106563305	LOC106563305	ubiquinone biosynthesis protein COQ4 homolog, mitochondrial	chrNC_059452.1	+	79492414	79492482	79495949	79496755	79492194	79492316	79498570	79499345	3.07555e-08	0.045,0.0,0.0,0.077,0.0,0.0,0.0,0.092,0.0,0.188,0.0,0.09,0.0,0.191,0.0	0.0,0.0,0.175,0.51,0.225,0.483,0.213,0.0,0.226,0.121,0.131,0.542,0.121,0.108,0.324,0.221,0.065,0.123,0.257	-0.157
control (0 dpi) vs 9 dpi	SE	100195580	ca108	CA108 protein	chrNC_059446.1	-	54917365	54917410			54916604	54916733	54918357	54918501	7.68327e-07	0.187,0.492,0.191,0.274,0.185,0.417,0.265,0.208,0.313,0.268,0.397,0.315,0.382,0.206,0.204	0.529,0.6,0.417,0.345,0.402,0.433,0.57,0.382,0.409,0.417,0.404,0.325,0.453,0.414,0.399,0.614,0.452,0.516,0.309	-0.155
control (0 dpi) vs 9 dpi	IR	106565565	LOC106565565	collagen alpha-1(VII) chain-like	chrNC_059453.1	+	65293554	65294284			65293554	65293632	65293802	65294284	9.52793e-13	0.914,0.823,0.783,0.75,0.474,1.0,0.887,0.764,0.667,0.951,0.906,1.0,0.6,0.722,0.569	0.818,1.0,1.0,1.0,1.0,1.0,1.0,1.0,1.0,0.894,1.0,1.0,0.869,0.734,1.0,1.0,0.844,0.832,0.89	-0.154
control (0 dpi) vs 9 dpi	SE	106613854	osbpl1a	oxysterol binding protein-like 1A	chrNC_059451.1	+	25031150	25031171			25030857	25030948	25031485	25032898	0.00142728	0.121,0.131,0.134,0.064,0.0,0.0,0.134,0.172,0.034,0.066,0.152,0.033,0.0,0.0,0.0	0.608,0.341,0.154,0.134,0.154,0.03,0.564,0.206,0.2,0.323,0.272,0.044,0.256,0.081,0.182,0.206,0.237,0.259,0.0	-0.154
control (0 dpi) vs 9 dpi	SE	106603506	LOC106603506	spectrin repeat containing, nuclear envelope 1b	chrNC_059442.1	+	43982120	43982191			43980971	43981067	43983894	43985168	0.00144797	0.648,0.717,1.0,0.595,0.16,0.695,0.848,0.448,0.559,0.896,0.503,0.603,1.0,1.0,1.0	0.896,0.82,1.0,1.0,0.823,0.868,1.0,0.753,0.79,1.0,0.698,0.877,0.884,0.934,0.336,0.802,1.0,0.955,1.0	-0.154
control (0 dpi) vs 9 dpi	A5SS	106601116	LOC106601116	AN1-type zinc finger protein 2B	chrNC_059444.1	+	62608909	62609049			62608909	62608994	62609320	62609664	6.25994e-06	0.195,0.248,0.037,0.207,0.16,0.169,0.111,0.184,0.238,0.268,0.206,0.233,0.313,0.151,0.241	0.293,0.571,0.344,0.189,0.26,0.266,0.363,0.569,0.347,0.363,0.296,0.423,0.255,0.377,0.125,0.514,0.286,0.394,0.432	-0.153
control (0 dpi) vs 9 dpi	SE	106570938	psmb7	proteasome 20S subunit beta 7	chrNC_059442.1	-	161241591	161241624			161241005	161241213	161242058	161242210	0	0.093,0.144,0.084,0.091,0.078,0.114,0.104,0.129,0.058,0.12,0.107,0.074,0.095,0.078,0.12	0.289,0.274,0.209,0.275,0.113,0.205,0.49,0.309,0.239,0.252,0.199,0.291,0.243,0.16,0.159,0.366,0.291,0.218,0.2	-0.152
control (0 dpi) vs 9 dpi	SE	106586849	LOC106586849	calphotin	chrNC_059466.1	-	45290328	45291975			45287871	45288218	45293660	45293766	0	0.13,0.063,0.124,0.143,0.041,0.073,0.092,0.114,0.056,0.09,0.084,0.057,0.04,0.082,0.147	0.183,0.433,0.285,0.215,0.369,0.208,0.099,0.193,0.287,0.305,0.233,0.122,0.361,0.324,0.184,0.102,0.257,0.271,0.146	-0.152
control (0 dpi) vs 9 dpi	SE	106611750	LOC106611750	uncharacterized LOC106611750	chrNC_059450.1	-	69800016	69800201			69797064	69797888	69803902	69804052	8.4267e-09	0.73,0.706,0.821,0.888,1.0,1.0,0.672,0.507,1.0,0.606,0.868,0.729,0.664,0.862,1.0	1.0,1.0,0.924,1.0,0.972,0.906,0.876,0.938,0.926,0.911,1.0,1.0,0.844,0.96,1.0,1.0,1.0,0.892,1.0	-0.152
control (0 dpi) vs 9 dpi	MXE	106612886	LOC106612886	DCN1-like protein 5	chrNC_059450.1	+	126704991	126705062	126707538	126707630	126702563	126702854	126711802	126711873	2.93962e-05	0.342,0.306,0.266,0.414,0.203,0.301,0.243,0.412,0.274,0.319,0.299,0.166,0.247,0.433,0.301	0.427,0.276,0.403,0.0,0.406,0.598,0.476,0.531,0.521,0.508,0.534,0.433,0.481,0.461,0.534,0.566,0.621,0.443,0.402	-0.152
control (0 dpi) vs 9 dpi	SE	106582147	LOC106582147	splicing factor U2AF 35 kDa subunit	chrNC_059462.1	-	26479092	26479159			26478106	26478156	26481057	26481124	4.30549e-05	0.855,0.51,0.684,0.817,0.698,1.0,0.819,0.94,0.738,0.818,0.916,0.684,0.51,0.549,0.929	0.88,1.0,1.0,1.0,0.958,0.948,0.904,0.916,0.94,0.857,0.968,0.905,0.874,0.922,0.92,0.807,0.723,0.957,0.943	-0.152
control (0 dpi) vs 9 dpi	MXE	106563305	LOC106563305	ubiquinone biosynthesis protein COQ4 homolog, mitochondrial	chrNC_059452.1	+	79492414	79492482	79495949	79496563	79492194	79492316	79498570	79499345	2.36403e-08	0.044,0.0,0.0,0.07,0.0,0.0,0.0,0.083,0.0,0.164,0.0,0.091,0.0,0.186,0.0	0.0,0.0,0.158,0.448,0.235,0.453,0.223,0.0,0.203,0.113,0.122,0.518,0.112,0.102,0.369,0.2,0.06,0.111,0.258	-0.151
control (0 dpi) vs 9 dpi	SE	106606699	LOC106606699	hydroxyacylglutathione hydrolase, mitochondrial	chrNC_059447.1	+	22816104	22816166			22815452	22815624	22816323	22816514	0.00133879	0.661,0.684,0.453,0.502,0.369,1.0,0.575,0.538,0.532,0.738,0.73,0.598,1.0,0.856,0.812	0.791,1.0,0.762,1.0,0.901,0.684,0.799,0.767,0.709,0.835,0.82,0.915,0.711,0.957,0.643,0.875,0.822,0.793,0.791	-0.15
control (0 dpi) vs 9 dpi	SE	100136562	tpm1	tropomyosin 1 (alpha)	chrNC_059451.1	+	91191225	91191351			91190948	91191074	91195271	91195405	0.000427678	0.179,0.14,0.119,0.245,0.119,0.0,0.294,0.24,0.252,0.158,0.086,0.132,0.391,0.328,0.302	0.237,0.344,0.226,0.647,0.301,0.726,0.287,0.227,0.173,0.339,0.264,0.281,0.286,0.335,0.524,0.36,0.383,0.191,0.464	-0.148
control (0 dpi) vs 9 dpi	MXE	106569156	LOC106569156	receptor-interacting serine/threonine-protein kinase 1	chrNC_059455.1	-	29312933	29313572	29317006	29317090	29312633	29312786	29321370	29321446	0	0.092,0.0,0.0,0.062,0.0,0.131,0.075,0.0,0.102,0.0,0.0,0.0,0.0,0.0,0.128	0.389,0.235,0.235,0.393,0.233,0.076,0.115,0.119,0.155,0.236,0.252,0.07,0.244,0.229,0.0,0.0,0.282,0.191,0.095	-0.147
control (0 dpi) vs 9 dpi	IR	106565981	LOC106565981	hyaluronidase-2	chrNC_059453.1	+	84288658	84289780			84288658	84289097	84289136	84289780	6.31115e-07	0.822,0.685,0.587,1.0,0.465,0.585,0.635,0.395,0.528,0.578,0.61,0.62,1.0,1.0,1.0	1.0,0.62,1.0,0.566,1.0,1.0,0.53,1.0,1.0,0.085,1.0,0.979,1.0,0.656,1.0,1.0,1.0,1.0,0.662	-0.147
control (0 dpi) vs 9 dpi	SE	100195537	LOC100195537	nucleolin	chrNC_059444.1	-	13284096	13284153			13283891	13283975	13284341	13284446	0.000692314	0.254,0.529,0.133,0.156,0.219,0.0,0.252,0.293,0.016,0.148,0.146,0.151,0.0,0.197,0.319	0.31,0.272,0.42,0.158,0.224,0.325,0.245,0.385,0.354,0.35,0.482,0.36,0.303,0.343,0.558,0.194,0.136,0.282,0.652	-0.147
control (0 dpi) vs 9 dpi	SE	100380541	psl2	Signal peptide peptidase-like 2A	chrNC_059467.1	-	32405832	32405866			32404454	32404996	32406087	32406248	4.03979e-14	0.851,0.769,0.754,0.812,0.765,0.74,0.786,0.938,0.703,0.758,0.886,0.729,0.925,0.797,0.349	0.864,0.891,0.962,0.939,0.987,0.969,0.989,0.964,0.967,0.951,0.784,0.972,0.956,0.982,0.609,0.948,0.927,0.823,0.94	-0.146
control (0 dpi) vs 9 dpi	SE	106612640	LOC106612640	ribosomal protein S6 kinase 2 alpha	chrNC_059442.1	+	11421938	11421992			11379145	11379193	11427145	11427262	0.000158383	0.365,1.0,1.0,0.742,0.633,0.463,0.742,0.198,1.0,0.633,0.668,0.463,1.0,1.0,1.0	0.434,1.0,1.0,1.0,1.0,0.187,1.0,1.0,0.812,1.0,0.721,1.0,0.827,0.863,1.0,1.0,1.0,0.754,1.0	-0.146
control (0 dpi) vs 9 dpi	MXE	106601136	LOC106601136	max-like protein X	chrNC_059444.1	-	61626268	61626305	61628056	61628112	61626051	61626141	61629823	61630008	0.00278813	0.299,0.338,0.0,0.119,0.109,0.221,0.072,0.249,0.321,0.176,0.072,0.39,0.0,0.46,0.109	0.406,0.299,0.285,0.406,0.299,0.299,0.321,0.376,0.338,0.221,0.221,0.376,0.377,0.358,0.681,0.329,0.343,0.275,0.275	-0.146
control (0 dpi) vs 9 dpi	SE	106568313	LOC106568313	protein kish-A	chrNC_059442.1	-	150850717	150850827			150847131	150848154	150851382	150851862	2.57686e-05	0.871,0.615,0.576,0.588,0.411,0.905,0.242,1.0,1.0,0.722,0.925,0.615,1.0,1.0,0.666	0.782,1.0,0.868,0.444,0.931,1.0,1.0,0.82,0.716,0.945,0.951,0.944,0.952,1.0,0.615,1.0,0.898,1.0,1.0	-0.145
control (0 dpi) vs 9 dpi	MXE	106582031	si:dkey-4e7.3	uncharacterized LOC106582031	chrNC_059462.1	+	24117027	24117125	24119526	24119717	24114231	24114507	24122739	24122919	0	0.195,0.301,0.233,0.278,0.169,0.202,0.265,0.213,0.219,0.225,0.231,0.201,0.172,0.147,0.27	0.253,0.436,0.355,0.317,0.398,0.384,0.463,0.388,0.371,0.371,0.354,0.296,0.379,0.359,0.27,0.47,0.383,0.368,0.33	-0.144
control (0 dpi) vs 9 dpi	SE	100195454	ct054	CT054 protein	chrNC_059443.1	-	43679451	43679558			43675600	43676685	43679748	43679911	0.000354667	0.0,0.169,0.063,0.034,0.0,0.289,0.0,0.0,0.0,0.0,0.0,0.0,0.289,0.0,0.0	0.092,0.0,0.419,1.0,0.0,0.448,0.02,0.106,0.135,0.132,0.0,0.0,0.137,0.025,0.0,0.0,0.233,0.063,1.0	-0.144
control (0 dpi) vs 9 dpi	A5SS	100195378	tiar	Nucleolysin TIAR	chrNC_059442.1	-	51343282	51343390			51343314	51343390	51342869	51342978	2.73323e-12	0.013,0.09,0.044,0.082,0.0,0.072,0.049,0.0,0.063,0.127,0.088,0.021,0.0,0.08,0.0	0.41,0.373,0.158,0.148,0.173,0.13,0.176,0.104,0.2,0.221,0.181,0.112,0.141,0.16,0.327,0.104,0.093,0.161,0.258	-0.142
control (0 dpi) vs 9 dpi	SE	100380860	LOC100380860	splicing factor 3B subunit 1	chrNC_059462.1	-	42405330	42405385			42404887	42404967	42407821	42407936	0.000753979	0.071,0.112,0.241,0.097,0.14,0.222,0.0,0.097,0.081,0.14,0.075,0.14,0.363,0.102,0.16	0.313,0.603,0.16,0.255,0.234,0.571,0.176,0.015,0.149,0.091,0.194,0.172,0.242,0.354,0.533,0.432,0.111,0.138,0.533	-0.142
control (0 dpi) vs 9 dpi	SE	106572457	LOC106572457	YTH domain-containing family protein 1-like	chrNC_059456.1	+	87185317	87185429			87183359	87183384	87185978	87186073	6.28596e-06	0.213,0.0,0.09,0.116,0.0,0.136,0.081,0.078,0.145,0.087,0.021,0.165,0.0,0.062,0.101	0.315,0.136,0.243,0.0,0.298,0.145,0.441,0.42,0.267,0.194,0.363,0.085,0.165,0.215,0.26,0.165,0.136,0.26,0.208	-0.141
control (0 dpi) vs 9 dpi	SE	106584492	gpn2	GPN-loop GTPase 2	chrNC_059443.1	-	48327419	48327580			48326994	48327125	48327723	48327880	2.27844e-13	0.741,1.0,0.645,0.928,0.833,1.0,0.948,0.833,0.753,1.0,0.71,1.0,0.384,0.698,0.927	0.914,0.862,1.0,0.849,0.906,1.0,1.0,0.952,1.0,0.967,1.0,0.978,1.0,1.0,1.0,0.947,1.0,1.0,1.0	-0.14
control (0 dpi) vs 9 dpi	A5SS	106610894	rsrp1	arginine/serine-rich protein 1	chrNC_059450.1	-	17518433	17519391			17519212	17519391	17518062	17518143	0.00627147	0.649,0.5,0.702,0.676,0.168,0.719,0.698,0.638,0.407,0.683,0.642,0.524,0.375,0.728,0.386	0.812,0.789,0.726,0.629,0.741,0.747,0.39,0.483,0.776,0.692,0.796,0.64,0.827,0.768,0.843,0.743,0.5,0.837,0.685	-0.14
control (0 dpi) vs 9 dpi	IR	106560901	LOC106560901	vacuolar protein sorting 4 homolog A	chrNC_059451.1	+	84204430	84205825			84204430	84204493	84204792	84205825	1.9973e-09	0.789,1.0,0.74,0.807,0.611,0.181,0.683,0.777,0.866,1.0,0.746,1.0,1.0,0.755,1.0	0.855,1.0,0.931,1.0,1.0,0.846,1.0,1.0,1.0,0.753,0.912,1.0,1.0,0.925,0.519,1.0,1.0,1.0,1.0	-0.137
control (0 dpi) vs 9 dpi	A3SS	106604253	LOC106604253	UDP-N-acetylglucosamine--peptide N-acetylglucosaminyltransferase 110 kDa subunit	chrNC_059446.1	-	11938052	11938236			11938052	11938203	11940142	11940521	0.00141542	0.103,0.147,0.341,0.103,0.408,0.0,0.0,0.408,0.09,0.0,0.282,0.187,0.0,0.071,0.0	0.256,0.315,0.071,0.315,0.267,0.408,0.0,0.437,0.279,0.385,0.355,0.674,0.233,0.187,0.103,0.341,0.408,0.103,0.158	-0.136
control (0 dpi) vs 9 dpi	SE	106573726	LOC106573726	core-binding factor subunit beta	chrNC_059457.1	+	31753382	31753430			31752707	31752803	31756091	31759264	0.000259153	0.346,0.232,0.095,0.277,0.201,0.079,0.162,0.204,0.295,0.203,0.019,0.393,0.131,0.601,0.177	0.408,0.266,0.296,0.332,0.418,0.471,0.323,0.397,0.309,0.374,0.405,0.316,0.371,0.294,0.301,0.305,0.306,0.427,0.576	-0.135
control (0 dpi) vs 9 dpi	A3SS	106572054	tardbpa	TAR DNA binding protein a	chrNC_059456.1	+	79374537	79375592			79375445	79375592	79374245	79374416	0	0.854,0.668,0.932,0.878,0.55,0.769,0.8,0.892,0.862,0.895,0.796,0.889,1.0,1.0,0.79	1.0,0.944,1.0,0.822,1.0,0.882,1.0,1.0,1.0,0.961,1.0,1.0,0.967,1.0,1.0,0.948,0.962,0.987,1.0	-0.134
control (0 dpi) vs 9 dpi	SE	100380644	LOC100380644	calcium/calmodulin-dependent protein kinase type II delta chain	chrNC_059448.1	+	12503290	12503335			12498175	12498216	12503656	12503705	0	0.02,0.0,0.0,0.03,0.0,0.0,0.042,0.032,0.0,0.04,0.0,0.0,0.0,0.0,0.0	0.0,0.236,0.116,0.0,0.221,0.382,0.0,0.34,0.191,0.192,0.029,0.198,0.101,0.331,0.0,0.15,0.093,0.076,0.093	-0.134
control (0 dpi) vs 9 dpi	SE	106571941	LOC106571941	nascent polypeptide-associated complex subunit alpha	chrNC_059456.1	-	66393016	66394591			66391727	66391807	66395922	66396624	0	0.156,0.016,0.124,0.043,0.004,0.123,0.049,0.055,0.094,0.005,0.069,0.037,0.086,0.065,0.026	0.276,0.221,0.236,0.237,0.335,0.251,0.031,0.109,0.161,0.251,0.271,0.071,0.342,0.254,0.166,0.028,0.195,0.204,0.087	-0.133
control (0 dpi) vs 9 dpi	MXE	106610690	LOC106610690	sorting nexin-14	chrNC_059450.1	+	9310956	9310983	9311577	9311736	9310326	9310385	9312328	9312461	0.000238055	0.0,0.0,0.127,0.109,0.0,0.607,0.0,0.0,0.174,0.0,0.225,0.399,1.0,0.317,0.537	0.0,0.279,0.436,0.0,0.417,0.0,1.0,0.0,0.582,1.0,0.436,0.367,0.332,0.157,0.0,0.317,0.582,0.174,0.874	-0.133
control (0 dpi) vs 9 dpi	SE	106603064	LOC106603064	pyruvate dehydrogenase E1 component subunit alpha, somatic form, mitochondrial	chrNC_059445.1	+	40506402	40507293			40505570	40505591	40507886	40507955	0.000363962	0.111,0.057,0.108,0.066,0.028,0.155,0.102,0.038,0.044,0.121,0.074,0.066,0.168,0.192,0.07	0.194,1.0,0.236,0.146,0.177,0.205,0.063,0.096,0.118,0.229,0.265,0.099,0.153,0.182,0.108,0.298,0.097,0.119,0.496	-0.132
control (0 dpi) vs 9 dpi	SE	106586850	LOC106586850	ice-structuring glycoprotein	chrNC_059466.1	-	45309638	45310328			45307660	45307730	45311667	45311761	2.87002e-08	0.29,0.277,0.191,0.331,0.132,0.394,0.184,0.208,0.144,0.16,0.263,0.236,0.191,0.456,0.323	0.289,0.321,0.479,0.277,0.324,0.428,0.335,0.357,0.29,0.393,0.385,0.381,0.332,0.508,0.605,0.383,0.472,0.43,0.289	-0.131
control (0 dpi) vs 9 dpi	SE	100306822	tm56b	Transmembrane protein 56-B	chrNC_059444.1	-	17679505	17679600			17677523	17677597	17679703	17679762	2.77167e-09	0.903,0.465,1.0,0.566,0.603,1.0,0.554,0.916,1.0,0.699,0.926,1.0,1.0,0.813,1.0	1.0,1.0,1.0,1.0,1.0,1.0,0.743,0.869,0.872,1.0,1.0,0.955,1.0,0.975,1.0,0.82,1.0,1.0,1.0	-0.13
control (0 dpi) vs 9 dpi	SE	106579335	LOC106579335	transmembrane protein 106B	chrNC_059460.1	+	53546599	53546643			53546126	53546267	53547087	53547141	4.22368e-05	0.714,0.699,0.714,0.655,0.537,0.744,0.661,0.646,0.743,0.511,0.737,0.473,0.555,0.514,0.621	0.714,0.555,0.786,0.757,0.774,0.853,0.961,0.667,0.705,0.807,0.858,0.829,0.878,0.841,0.737,0.619,0.632,0.824,0.737	-0.13
control (0 dpi) vs 9 dpi	SE	106571569	LOC106571569	transcriptional repressor protein YY1-like	chrNC_059456.1	-	53629783	53629828			53629491	53629552	53630096	53630247	0.0021245	0.254,0.076,0.182,0.299,0.198,0.171,0.181,0.063,0.228,0.304,0.198,0.064,0.0,0.302,0.331	0.271,0.382,0.334,0.292,0.228,0.164,0.198,0.355,0.433,0.356,0.461,0.192,0.368,0.382,0.436,0.407,0.335,0.317,0.171	-0.13
control (0 dpi) vs 9 dpi	SE	106580622	LOC106580622	protein rapunzel	chrNC_059443.1	-	35583660	35583693			35579430	35581528	35584175	35584601	1.92257e-10	0.167,0.0,0.0,0.118,0.0,0.147,0.127,0.017,0.0,0.197,0.256,0.0,0.0,0.0,0.256	0.21,0.33,0.28,0.09,0.188,0.236,0.218,0.183,0.229,0.187,0.205,0.24,0.276,0.24,0.09,0.193,0.178,0.195,0.305	-0.129
control (0 dpi) vs 9 dpi	A5SS	106575803	LOC106575803	B- and T-lymphocyte attenuator	chrNC_059457.1	-	83162732	83163053			83162924	83163053	83162040	83162169	0.000322469	0.688,0.408,0.674,1.0,1.0,0.579,0.889,0.589,0.824,1.0,0.408,1.0,1.0,1.0,0.553	1.0,0.873,1.0,1.0,1.0,1.0,1.0,0.74,0.666,1.0,0.757,0.942,0.818,0.864,1.0,0.688,1.0,1.0,0.768	-0.127
control (0 dpi) vs 9 dpi	MXE	106565455	LOC106565455	gastrula zinc finger protein XlCGF57.1	chrNC_059453.1	+	61838072	61838156	61846478	61846562	61836855	61836982	61847957	61848041	0.00770363	0.091,0.0,0.167,0.182,1.0,0.5,0.0,0.0,0.333,0.263,0.0,0.75,0.0,0.75,0.0	0.222,0.4,0.19,1.0,0.333,0.333,0.5,0.556,0.167,0.333,0.125,0.4,0.238,0.037,0.25,0.75,0.375,0.818,0.5	-0.127
control (0 dpi) vs 9 dpi	SE	106569493	LOC106569493	serine/threonine-protein kinase tousled-like 1-B	chrNC_059455.1	+	37332621	37332660			37332207	37332276	37332788	37332864	0.00139932	0.592,1.0,1.0,0.712,0.246,0.395,0.566,1.0,0.54,0.676,1.0,1.0,1.0,0.566,1.0	0.82,1.0,0.739,1.0,0.854,0.494,0.867,0.878,0.873,0.878,1.0,0.642,0.929,1.0,1.0,1.0,0.71,1.0,1.0	-0.125
control (0 dpi) vs 9 dpi	SE	106570011	LOC106570011	sialoadhesin	chrNC_059455.1	+	62845222	62845534			62843373	62843456	62845964	62846231	5.42219e-10	0.871,0.585,0.706,0.735,0.88,0.84,0.886,0.817,0.775,0.542,0.917,0.848,1.0,0.643,0.577	0.953,1.0,0.971,0.726,0.964,0.919,0.722,0.934,1.0,0.953,0.928,0.876,0.839,0.963,0.773,0.842,0.949,0.934,0.826	-0.124
control (0 dpi) vs 9 dpi	A3SS	106585569	LOC106585569	charged multivesicular body protein 7-like	chrNC_059465.1	-	20702619	20702698			20702619	20702668	20702777	20702911	4.01931e-09	0.148,0.061,0.137,0.113,0.04,0.078,0.176,0.13,0.039,0.115,0.188,0.088,0.191,0.065,0.136	0.288,0.151,0.293,0.362,0.238,0.305,0.092,0.111,0.339,0.22,0.279,0.133,0.284,0.412,0.273,0.254,0.07,0.186,0.224	-0.124
control (0 dpi) vs 9 dpi	MXE	106600947	pih1d1	PIH1 domain containing 1	chrNC_059444.1	-	52847619	52847701	52847776	52847838	52847377	52847474	52853579	52853768	2.38598e-05	0.345,0.334,0.334,0.374,0.238,0.244,0.244,0.269,0.191,0.188,0.412,0.067,0.303,0.199,0.148	0.463,0.418,0.408,0.338,0.349,0.352,0.451,0.417,0.293,0.415,0.4,0.389,0.423,0.353,0.247,0.346,0.579,0.426,0.209	-0.124
control (0 dpi) vs 9 dpi	IR	106582447	LOC106582447	muscleblind-like protein 2a	chrNC_059462.1	+	49036501	49040193			49036501	49036663	49039354	49040193	2.26799e-11	0.687,0.588,0.694,0.544,1.0,1.0,0.599,0.895,1.0,0.706,0.661,0.703,1.0,1.0,1.0	1.0,1.0,1.0,1.0,1.0,1.0,1.0,1.0,0.736,1.0,1.0,0.81,0.509,1.0,0.574,1.0,1.0,1.0,1.0	-0.123
control (0 dpi) vs 9 dpi	MXE	106578327	LOC106578327	eukaryotic translation initiation factor 3 subunit C	chrNC_059460.1	+	4757892	4757937	4760004	4760049	4753909	4754075	4760257	4760305	1.07392e-09	0.622,0.481,0.457,0.628,0.632,0.714,0.658,0.618,0.693,0.68,0.661,0.706,0.695,0.593,0.648	0.758,0.716,0.728,0.796,0.75,0.704,0.744,0.669,0.705,0.78,0.77,0.809,0.798,0.776,0.861,0.733,0.776,0.73,0.741	-0.123
control (0 dpi) vs 9 dpi	MXE	106563305	LOC106563305	ubiquinone biosynthesis protein COQ4 homolog, mitochondrial	chrNC_059452.1	+	79492414	79492482	79495949	79496163	79492194	79492316	79498570	79499345	3.56057e-09	0.032,0.0,0.0,0.062,0.0,0.0,0.0,0.066,0.0,0.175,0.0,0.083,0.0,0.109,0.0	0.0,0.0,0.134,0.225,0.213,0.423,0.156,0.0,0.198,0.118,0.106,0.439,0.115,0.097,0.253,0.169,0.043,0.103,0.213	-0.123
control (0 dpi) vs 9 dpi	MXE	106565230	LOC106565230	eukaryotic translation initiation factor 4B	chrNC_059453.1	-	48635889	48636019	48642377	48642630	48633869	48633942	48652361	48652453	4.21248e-08	0.785,0.585,0.597,0.654,0.579,0.752,0.716,0.705,0.734,0.617,0.654,0.745,0.642,0.637,0.585	0.8,0.849,0.723,0.813,0.786,0.707,0.767,0.845,0.832,0.873,0.776,0.692,0.741,0.811,0.737,0.869,0.749,0.852,0.774	-0.123
control (0 dpi) vs 9 dpi	SE	106608480	LOC106608480	circularly permutated Ras protein 1-like	chrNC_059448.1	-	5883605	5883702			5873426	5873763	5888261	5888402	2.86014e-10	0.785,0.744,0.637,0.844,0.719,0.89,0.824,0.669,0.682,0.778,0.746,0.694,0.725,0.969,0.731	0.968,0.897,0.846,0.901,0.872,0.867,0.931,0.944,0.887,0.86,0.931,0.885,0.909,0.867,0.897,0.854,0.834,0.839,0.814	-0.122
control (0 dpi) vs 9 dpi	MXE	106563305	LOC106563305	ubiquinone biosynthesis protein COQ4 homolog, mitochondrial	chrNC_059452.1	+	79492414	79492482	79495949	79496153	79492194	79492316	79498570	79499345	6.47557e-09	0.033,0.0,0.0,0.065,0.0,0.0,0.0,0.063,0.0,0.17,0.0,0.082,0.0,0.16,0.0	0.0,0.0,0.134,0.247,0.223,0.424,0.152,0.0,0.202,0.119,0.106,0.457,0.118,0.097,0.269,0.171,0.046,0.097,0.179	-0.122
control (0 dpi) vs 9 dpi	SE	106609561	LOC106609561	protein kinase C and casein kinase substrate in neurons protein 2	chrNC_059448.1	+	50056510	50056666			50051840	50051965	50058130	50058321	0.00218405	0.798,0.589,0.811,0.802,0.811,0.92,0.803,0.68,0.7,0.648,0.715,0.572,1.0,0.844,0.913	0.959,1.0,0.918,1.0,0.865,0.875,0.824,0.869,0.827,0.88,0.763,0.748,0.822,0.912,1.0,0.864,0.972,0.914,1.0	-0.122
control (0 dpi) vs 9 dpi	SE	106586256	LOC106586256	disintegrin and metalloproteinase domain-containing protein 23-like	chrNC_059466.1	-	15810096	15810160			15807232	15807305	15810304	15810387	1.50132e-05	0.59,1.0,1.0,0.906,0.348,1.0,0.874,0.822,1.0,0.776,0.348,0.651,0.681,1.0,1.0	1.0,1.0,1.0,1.0,1.0,1.0,0.0,1.0,1.0,0.833,0.842,0.885,1.0,0.942,1.0,1.0,1.0,1.0,1.0	-0.121
control (0 dpi) vs 9 dpi	A5SS	106560243	LOC106560243	mitochondrial basic amino acids transporter-like	chrNC_059442.1	+	10902177	10906092			10902177	10902221	10906508	10906548	2.48726e-05	0.843,0.627,1.0,0.72,1.0,1.0,0.902,1.0,0.562,0.594,1.0,0.798,1.0,0.864,0.708	1.0,1.0,1.0,1.0,1.0,1.0,1.0,0.4,1.0,1.0,1.0,1.0,0.89,1.0,1.0,1.0,1.0,1.0,1.0	-0.121
control (0 dpi) vs 9 dpi	SE	100194558	hnrnpdl	heterogeneous nuclear ribonucleoprotein D-like	chrNC_059454.1	-	96984196	96984300			96983096	96983446	96984715	96984822	0.00314358	0.209,0.452,0.287,0.35,0.082,0.128,0.338,0.243,0.237,0.175,0.269,0.329,0.216,0.417,0.643	0.392,0.387,0.488,0.28,0.444,0.422,0.242,0.423,0.438,0.399,0.376,0.483,0.22,0.606,0.34,0.658,0.46,0.427,0.358	-0.121
control (0 dpi) vs 9 dpi	SE	106585056	LOC106585056	voltage-dependent anion-selective channel protein 2	chrNC_059465.1	-	14135866	14135869			14135167	14135320	14139180	14139230	0	0.017,0.0,0.012,0.022,0.011,0.0,0.06,0.046,0.014,0.022,0.042,0.048,0.0,0.053,0.064	0.102,0.088,0.167,0.176,0.095,0.204,0.301,0.195,0.059,0.121,0.144,0.177,0.083,0.079,0.037,0.293,0.183,0.172,0.127	-0.12
control (0 dpi) vs 9 dpi	MXE	106578327	LOC106578327	eukaryotic translation initiation factor 3 subunit C	chrNC_059460.1	+	4760257	4760305	4760921	4760963	4757892	4757937	4761447	4761486	4.81738e-06	0.294,0.173,0.129,0.232,0.404,0.434,0.498,0.276,0.29,0.285,0.306,0.407,0.402,0.268,0.261	0.447,0.458,0.412,0.487,0.42,0.381,0.437,0.417,0.402,0.418,0.421,0.393,0.439,0.444,0.434,0.452,0.419,0.482,0.385	-0.118
control (0 dpi) vs 9 dpi	MXE	100380407	ical	Calpastatin	chrNC_059453.1	-	51122977	51123100	51124383	51124479	51122562	51122607	51124852	51125002	0.000944903	0.706,0.578,0.567,0.784,0.72,0.772,0.648,0.665,0.774,0.699,0.713,0.657,0.41,0.725,0.689	0.832,0.537,0.742,0.537,0.842,0.81,0.908,0.844,0.819,0.736,0.795,0.796,0.79,0.823,0.842,0.899,0.869,0.789,0.83	-0.118
control (0 dpi) vs 9 dpi	A3SS	106585073	fahd2a	fumarylacetoacetate hydrolase domain containing 2A	chrNC_059465.1	-	13533860	13534126			13533860	13534049	13534586	13534766	2.30704e-13	0.485,0.902,0.779,0.818,1.0,1.0,0.696,0.82,0.799,0.735,0.745,0.868,1.0,0.889,1.0	0.745,1.0,1.0,1.0,0.929,1.0,0.9,0.826,0.965,1.0,0.898,0.924,0.96,1.0,1.0,1.0,1.0,0.963,1.0	-0.117
control (0 dpi) vs 9 dpi	A5SS	100194547	usf1	upstream transcription factor 1	chrNC_059461.1	+	57636555	57636707			57636555	57636674	57636878	57636992	1.96746e-05	0.07,0.616,0.085,0.058,0.103,0.0,0.116,0.099,0.169,0.116,0.062,0.076,0.256,0.09,0.084	0.408,0.121,0.151,0.463,0.201,0.114,0.187,0.154,0.121,0.351,0.381,0.275,0.329,0.249,0.315,0.285,0.23,0.153,0.277	-0.117
control (0 dpi) vs 9 dpi	MXE	106589383	LOC106589383	ribonuclease P protein subunit p30-like	chrNC_059469.1	-	6802495	6802585	6802697	6802766	6802287	6802401	6804542	6804599	0.0052106	0.365,0.0,0.063,0.234,0.0,0.0,0.0,0.187,0.0,0.173,0.15,0.0,0.0,0.223,0.223	0.141,0.0,0.125,0.0,0.365,0.873,0.697,0.277,0.0,0.315,0.0,0.113,0.141,0.076,0.0,0.173,0.775,0.197,0.0	-0.117
control (0 dpi) vs 9 dpi	SE	106572054	tardbpa	TAR DNA binding protein a	chrNC_059456.1	+	79374537	79374622			79374245	79374416	79375445	79375592	0	0.875,0.714,0.936,0.887,0.649,0.772,0.803,0.9,0.882,0.894,0.809,0.92,1.0,1.0,0.806	1.0,0.95,1.0,0.814,1.0,0.868,1.0,1.0,1.0,0.962,1.0,1.0,0.971,1.0,1.0,0.961,0.964,0.987,1.0	-0.116
control (0 dpi) vs 9 dpi	MXE	106611189	dync1h1	dynein, cytoplasmic 1, heavy chain 1	chrNC_059442.1	-	10400575	10400771	10401172	10401368	10399428	10399546	10403979	10404100	0	0.906,0.893,0.788,0.888,0.742,0.909,0.809,0.814,0.796,0.932,0.829,0.873,1.0,0.8,0.966	0.94,0.956,1.0,1.0,0.993,1.0,1.0,1.0,0.955,0.996,0.976,1.0,0.958,1.0,0.977,0.867,1.0,0.985,1.0	-0.116
control (0 dpi) vs 9 dpi	SE	106570011	LOC106570011	sialoadhesin	chrNC_059455.1	+	62844202	62844571			62843373	62843456	62845964	62846231	1.42735e-07	0.827,0.504,0.648,0.705,0.82,0.826,0.871,0.821,0.746,0.623,0.879,0.797,1.0,0.712,0.563	0.931,1.0,0.959,0.705,0.943,0.853,0.648,0.904,1.0,0.948,0.907,0.834,0.825,0.949,0.755,0.816,0.944,0.919,0.734	-0.116
control (0 dpi) vs 9 dpi	SE	106569912	LOC106569912	CDC42 small effector protein 1-like	chrNC_059455.1	+	66376694	66376772			66375672	66375859	66388683	66388985	7.42147e-06	0.139,0.0,0.0,0.287,0.0,0.0,0.139,0.022,0.139,0.069,0.057,0.069,0.0,0.0,0.0	0.244,0.195,0.105,0.547,0.172,0.244,0.479,0.097,0.072,0.232,0.075,0.303,0.083,0.025,0.065,0.195,0.057,0.046,0.139	-0.116
control (0 dpi) vs 9 dpi	MXE	106586300	LOC106586300	putative methyltransferase DDB_G0268948	chrNC_059466.1	-	20118203	20118364	20119302	20119518	20117519	20117733	20122034	20122308	1.40123e-10	0.182,0.229,0.141,0.295,0.271,0.308,0.311,0.211,0.137,0.351,0.237,0.168,0.23,0.299,0.323	0.278,0.207,0.352,0.366,0.374,0.287,0.524,0.359,0.274,0.427,0.409,0.395,0.384,0.376,0.3,0.431,0.395,0.375,0.359	-0.115
control (0 dpi) vs 9 dpi	SE	106572880	LOC106572880	tumor protein D54	chrNC_059456.1	-	104020841	104020901			104016326	104016374	104022452	104022601	2.01847e-11	0.133,0.147,0.081,0.106,0.096,0.024,0.122,0.146,0.118,0.202,0.134,0.091,0.282,0.032,0.222	0.175,0.263,0.301,0.236,0.333,0.366,0.269,0.229,0.184,0.202,0.271,0.159,0.214,0.215,0.368,0.213,0.182,0.215,0.225	-0.114
control (0 dpi) vs 9 dpi	IR	106590233	apbb1ip	amyloid beta (A4) precursor protein-binding, family B, member 1 interacting protein	chrNC_059470.1	+	16449846	16451122			16449846	16450197	16450227	16451122	1.45152e-06	0.973,0.976,0.863,1.0,0.555,1.0,1.0,0.986,0.985,1.0,0.979,0.375,0.934,0.492,0.547	0.986,0.932,0.981,1.0,0.991,0.986,0.982,0.986,0.973,1.0,0.984,1.0,0.977,0.991,0.482,1.0,0.978,0.986,1.0	-0.114
control (0 dpi) vs 9 dpi	SE	100380694	ptprc	protein tyrosine phosphatase receptor type C	chrNC_059451.1	+	50266609	50266738			50266352	50266376	50267993	50268023	0.00335408	0.74,0.819,0.654,0.644,0.42,0.52,0.72,0.574,0.844,0.586,0.73,0.701,1.0,0.665,0.579	0.834,0.799,0.817,0.86,0.73,0.761,0.897,0.971,0.772,0.849,0.748,0.717,0.898,0.788,0.628,0.579,0.915,0.801,0.717	-0.114
control (0 dpi) vs 9 dpi	SE	106603630	LOC106603630	uncharacterized LOC106603630	chrNC_059445.1	-	61909905	61910099			61908934	61909039	61911643	61911717	1.0973e-05	0.863,0.672,0.926,0.732,1.0,1.0,1.0,0.934,0.884,0.739,1.0,0.722,0.672,0.868,0.611	1.0,1.0,0.959,1.0,0.973,1.0,1.0,0.974,1.0,0.903,0.913,1.0,1.0,0.868,0.894,1.0,0.702,1.0,0.939	-0.112
control (0 dpi) vs 9 dpi	A5SS	106607064	LOC106607064	probable ATP-dependent RNA helicase DDX5	chrNC_059447.1	-	32572287	32572519			32572300	32572519	32571325	32572080	9.34438e-14	0.42,0.433,0.443,0.397,0.447,0.388,0.432,0.442,0.39,0.438,0.456,0.417,0.464,0.43,0.459	0.543,0.575,0.527,0.638,0.522,0.55,0.576,0.511,0.51,0.486,0.582,0.532,0.528,0.516,0.572,0.55,0.548,0.52,0.48	-0.11
control (0 dpi) vs 9 dpi	SE	100196726	gmpaa	Mannose-1-phosphate guanyltransferase alpha-A	chrNC_059466.1	+	10769459	10769474			10769154	10769285	10770292	10770433	3.13881e-05	0.045,0.0,0.0,0.013,0.0,0.0,0.293,0.115,0.044,0.08,0.038,0.237,0.0,0.192,0.0	0.038,0.0,0.129,0.0,0.265,0.052,0.06,0.205,0.314,0.23,0.116,0.384,0.102,0.242,0.293,0.453,0.262,0.142,0.142	-0.11
control (0 dpi) vs 9 dpi	MXE	106573503	LOC106573503	tropomyosin alpha-1 chain	chrNC_059457.1	-	27751465	27751541	27752069	27752145	27750999	27751062	27752351	27752422	0.000231261	0.051,0.258,0.138,0.147,0.298,0.333,0.388,0.1,0.321,0.213,0.141,0.226,0.219,0.273,0.408	0.171,0.348,0.564,0.536,0.391,0.153,0.061,0.459,0.439,0.337,0.302,0.516,0.263,0.493,0.211,0.264,0.4,0.32,0.306	-0.11
control (0 dpi) vs 9 dpi	SE	100195215	tra2b	transformer 2 beta homolog (Drosophila)	chrNC_059457.1	-	72032110	72032420			72031327	72031473	72036089	72036279	0	0.06,0.12,0.044,0.051,0.0,0.081,0.117,0.091,0.104,0.088,0.147,0.102,0.0,0.137,0.108	0.246,0.284,0.142,0.246,0.215,0.268,0.093,0.101,0.171,0.162,0.199,0.185,0.183,0.206,0.222,0.303,0.129,0.136,0.153	-0.108
control (0 dpi) vs 9 dpi	SE	106567933	LOC106567933	ubiquitin carboxyl-terminal hydrolase 25	chrNC_059454.1	-	80688194	80688437			80686404	80686583	80688686	80688829	1.86369e-07	0.01,0.0,0.0,0.023,0.0,0.0,0.037,0.016,0.093,0.051,0.0,0.016,0.0,0.0,0.0	0.0,0.104,0.024,1.0,0.037,0.097,0.17,0.156,0.049,0.096,0.071,0.27,0.095,0.052,0.0,0.037,0.01,0.031,0.062	-0.108
control (0 dpi) vs 9 dpi	SE	106569367	LOC106569367	heterogeneous nuclear ribonucleoprotein C	chrNC_059455.1	-	34525073	34525225			34523910	34524176	34527005	34527170	7.50067e-06	0.924,0.866,0.948,0.912,1.0,0.694,0.894,0.901,0.74,0.704,1.0,1.0,0.694,1.0,0.886	1.0,0.86,0.961,1.0,1.0,1.0,1.0,0.974,1.0,1.0,0.985,1.0,0.964,0.984,1.0,1.0,1.0,1.0,1.0	-0.108
control (0 dpi) vs 9 dpi	SE	100195960	dpm3	dolichyl-phosphate mannosyltransferase subunit 3, regulatory	chrNC_059455.1	-	57622192	57622311			57619147	57620197	57623114	57623145	3.01265e-07	0.06,0.192,0.182,0.101,0.0,0.275,0.129,0.071,0.089,0.021,0.052,0.031,0.0,0.052,0.147	0.186,0.432,0.145,0.0,0.102,0.393,0.226,0.25,0.209,0.233,0.156,0.194,0.2,0.299,0.035,0.303,0.257,0.107,0.087	-0.107
control (0 dpi) vs 9 dpi	MXE	106608023	acp1	acid phosphatase 1	chrNC_059447.1	+	69729453	69729567	69729630	69729744	69727441	69727515	69732798	69732860	2.54748e-10	0.446,0.443,0.448,0.493,0.403,0.527,0.35,0.463,0.452,0.525,0.492,0.516,0.403,0.449,0.448	0.561,0.604,0.558,0.53,0.575,0.528,0.602,0.634,0.514,0.568,0.561,0.564,0.624,0.539,0.49,0.538,0.639,0.589,0.476	-0.106
control (0 dpi) vs 9 dpi	SE	106574250	LOC106574250	transmembrane protein 237B	chrNC_059457.1	-	67143160	67143248			67142847	67142969	67143769	67143961	3.39138e-10	0.893,0.602,0.257,0.731,0.837,1.0,0.852,1.0,1.0,0.917,1.0,0.666,1.0,0.864,1.0	0.86,1.0,0.857,1.0,0.936,0.952,1.0,1.0,1.0,1.0,1.0,1.0,1.0,1.0,1.0,0.76,0.624,1.0,1.0	-0.106
control (0 dpi) vs 9 dpi	MXE	106612240	LOC106612240	vesicular integral-membrane protein VIP36	chrNC_059450.1	+	92320090	92320173	92320224	92320304	92319791	92319909	92320625	92320787	6.41924e-09	0.788,0.915,0.871,0.869,0.848,0.613,0.847,0.845,0.908,0.829,0.884,0.797,0.782,0.878,0.72	1.0,1.0,0.933,1.0,0.956,0.956,0.96,0.968,0.866,0.927,0.96,0.954,0.906,0.865,0.855,0.876,0.982,0.874,0.88	-0.106
control (0 dpi) vs 9 dpi	MXE	106610172	LOC106610172	N-acetylgalactosaminyltransferase 7	chrNC_059449.1	-	11885411	11885594	11885773	11885956	11884436	11884554	11886314	11886394	0.002901	0.065,0.0,0.119,0.112,0.1,0.0,0.109,0.141,0.016,0.229,0.064,0.077,0.0,0.043,0.0	0.103,0.222,0.25,0.0,0.117,0.567,0.2,0.265,0.036,0.085,0.103,0.217,0.093,0.177,0.154,0.25,0.196,0.099,0.238	-0.106
control (0 dpi) vs 9 dpi	SE	106561494	ak3	adenylate kinase 3	chrNC_059442.1	+	125051966	125052085			125035541	125035714	125057552	125058589	0.00364388	0.759,0.556,0.817,0.768,0.709,0.876,0.751,0.794,0.831,0.809,0.82,0.84,0.571,0.786,0.916	0.744,0.631,0.905,1.0,0.916,0.905,0.93,0.968,0.647,0.769,1.0,0.937,0.887,1.0,0.945,0.932,0.709,0.883,1.0	-0.106
control (0 dpi) vs 9 dpi	IR	106571578	LOC106571578	PRP39 pre-mRNA processing factor 39 homolog (yeast)	chrNC_059456.1	-	53307131	53307674			53307131	53307473	53307608	53307674	2.18041e-07	0.848,1.0,0.923,0.797,0.878,0.737,0.937,0.811,0.842,0.739,0.659,0.84,1.0,0.682,0.76	0.842,0.928,0.934,1.0,0.921,1.0,0.877,0.881,0.982,0.942,0.936,0.973,0.914,0.891,1.0,0.925,0.979,0.894,0.953	-0.105
control (0 dpi) vs 9 dpi	A5SS	100380337	csde1	cold shock domain containing E1, RNA-binding	chrNC_059456.1	-	80134278	80134443			80134302	80134443	80133798	80133969	0.00688576	0.403,0.397,0.382,0.423,0.264,0.388,0.351,0.385,0.317,0.412,0.38,0.45,0.354,0.477,0.485	0.395,0.429,0.426,0.601,0.438,0.476,0.564,0.58,0.507,0.373,0.475,0.54,0.571,0.469,0.443,0.568,0.545,0.423,0.58	-0.104
control (0 dpi) vs 9 dpi	A3SS	100195080	lxn	latexin	chrNC_059450.1	+	114399167	114399425			114399272	114399425	114392895	114393319	0	0.065,0.195,0.054,0.027,0.07,0.111,0.082,0.066,0.096,0.103,0.091,0.151,0.086,0.135,0.104	0.291,0.269,0.265,0.406,0.08,0.173,0.148,0.248,0.18,0.183,0.099,0.157,0.255,0.171,0.116,0.111,0.283,0.189,0.149	-0.103
control (0 dpi) vs 9 dpi	SE	100380564	ptn7	Tyrosine-protein phosphatase non-receptor type 7	chrNC_059454.1	+	12817666	12817725			12813716	12813894	12818199	12818344	0.000190679	0.055,0.0,0.121,0.016,0.052,0.0,0.133,0.163,0.077,0.0,0.113,0.1,0.0,0.322,0.307	0.033,0.217,0.12,0.1,0.388,0.402,0.156,0.093,0.1,0.073,0.22,0.145,0.263,0.135,0.293,0.376,0.124,0.375,0.197	-0.103
control (0 dpi) vs 9 dpi	SE	100194801	glyg	Glycogenin-1	chrNC_059470.1	+	40947012	40947105			40946549	40946778	40947455	40949789	0	0.113,0.132,0.045,0.029,0.032,0.014,0.046,0.032,0.102,0.023,0.036,0.137,0.0,0.041,0.068	0.277,0.081,0.283,0.274,0.089,0.089,0.118,0.345,0.198,0.233,0.106,0.121,0.14,0.131,0.195,0.041,0.136,0.107,0.059	-0.102
control (0 dpi) vs 9 dpi	SE	106580845	rinl	Ras and Rab interactor-like	chrNC_059461.1	+	55386845	55386898			55386216	55386545	55390387	55390496	0.00433663	0.711,1.0,1.0,0.89,1.0,0.777,1.0,0.905,0.839,0.924,0.859,0.777,0.699,0.73,0.777	1.0,1.0,1.0,0.777,0.955,1.0,1.0,0.972,0.929,0.971,0.921,0.961,0.955,0.969,1.0,0.912,0.944,1.0,1.0	-0.102
control (0 dpi) vs 9 dpi	SE	106562166	LOC106562166	leucine zipper protein 1-like	chrNC_059442.1	+	12919685	12922887			12872912	12873146	12929291	12929572	0.000763224	0.72,1.0,0.802,1.0,1.0,0.517,0.842,1.0,0.493,0.538,0.501,1.0,1.0,1.0,0.734	1.0,0.69,1.0,1.0,0.832,0.43,1.0,1.0,1.0,0.826,1.0,0.692,1.0,1.0,1.0,1.0,1.0,0.843,1.0	-0.101
control (0 dpi) vs 9 dpi	MXE	106586424	LOC106586424	translin	chrNC_059466.1	-	23012265	23012362	23012407	23012504	23011938	23012054	23012740	23012834	0.00260917	0.143,0.186,0.174,0.209,0.1,0.24,0.238,0.2,0.262,0.25,0.295,0.211,0.0,0.133,0.115	0.174,0.333,0.27,0.0,0.244,0.271,0.306,0.319,0.268,0.311,0.333,0.263,0.471,0.298,0.25,0.286,0.224,0.36,0.433	-0.101
control (0 dpi) vs 9 dpi	A3SS	123726754	LOC123726754	CCR4-NOT transcription complex subunit 3-like	chrNC_059455.1	+	62957390	62958393			62957441	62958393	62957230	62957287	0.00079785	0.201,0.0,0.227,0.0,0.0,0.164,0.105,0.0,0.207,0.371,0.105,0.105,0.227,0.0,0.0	0.164,0.069,0.141,1.0,0.282,0.371,0.089,0.069,0.214,0.252,0.201,0.306,0.273,0.227,0.0,0.0,0.306,0.11,0.0	-0.1
control (0 dpi) vs 9 dpi	SE	106608592	LOC106608592	RNA-binding protein 4.1	chrNC_059448.1	+	13432768	13433633			13431951	13432376	13433876	13434110	2.28063e-06	0.934,0.651,0.816,0.572,1.0,1.0,0.503,0.889,1.0,0.304,0.74,0.53,1.0,0.808,1.0	1.0,1.0,1.0,0.661,1.0,1.0,0.77,0.89,1.0,0.81,1.0,0.452,1.0,1.0,1.0,1.0,0.744,0.722,0.707	-0.1
control (0 dpi) vs 9 dpi	A3SS	106611724	LOC106611724	RNA-binding motif protein, X chromosome	chrNC_059450.1	+	71135437	71135578			71135464	71135578	71135099	71135235	0.00381236	0.19,0.234,0.241,0.258,0.295,0.169,0.199,0.222,0.193,0.28,0.123,0.422,0.0,0.212,0.186	0.387,0.445,0.312,0.254,0.355,0.264,0.276,0.356,0.321,0.305,0.269,0.307,0.363,0.274,0.354,0.162,0.287,0.399,0.274	-0.1
control (0 dpi) vs 9 dpi	SE	106572551	LOC106572551	caspase-9	chrNC_059456.1	-	90247945	90248056			90246178	90246240	90248140	90248345	0.00481449	0.246,0.613,0.035,0.062,0.0,0.0,0.0,0.117,0.0,0.267,0.067,0.258,0.0,0.166,0.117	0.176,0.229,0.19,0.442,0.218,0.137,0.0,0.474,0.192,0.166,0.229,0.244,0.309,0.242,0.284,0.346,0.102,0.293,0.074	-0.1
control (0 dpi) vs 9 dpi	IR	106611416	pacc1	proton activated chloride channel 1	chrNC_059450.1	-	49999449	50001035			49999449	50000199	50000864	50001035	1.47539e-06	0.901,0.779,0.968,0.947,1.0,1.0,0.955,0.877,1.0,0.94,0.825,0.921,1.0,0.842,1.0	0.874,0.903,0.781,1.0,0.805,0.778,0.752,0.813,0.728,0.883,0.764,0.956,0.778,0.895,0.88,1.0,0.644,0.777,0.791	0.1
control (0 dpi) vs 9 dpi	SE	106609967	LOC106609967	ribosomal protein S6 kinase beta-2-like	chrNC_059449.1	-	4266574	4266632			4266245	4266283	4267494	4267666	1.95142e-05	1.0,1.0,1.0,1.0,1.0,1.0,0.77,0.807,1.0,0.77,1.0,0.834,1.0,1.0,1.0	1.0,0.582,1.0,1.0,0.796,1.0,0.501,1.0,0.828,0.87,0.899,1.0,0.743,0.848,0.736,0.87,0.527,0.879,1.0	0.1
control (0 dpi) vs 9 dpi	SE	106603150	mark2a	MAP/microtubule affinity-regulating kinase 2a	chrNC_059445.1	+	42866673	42866709			42863784	42864048	42867088	42868588	0.0034877	0.118,0.0,0.299,0.271,0.251,0.0,0.106,0.265,0.274,0.13,0.295,0.439,0.161,0.0,0.069	0.091,0.211,0.04,0.0,0.0,0.358,0.087,0.0,0.042,0.061,0.216,0.0,0.123,0.033,0.0,0.057,0.0,0.188,0.0	0.1
control (0 dpi) vs 9 dpi	A3SS	100380860	LOC100380860	splicing factor 3B subunit 1	chrNC_059462.1	-	42405248	42406159			42405248	42405385	42407821	42407936	8.31138e-08	1.0,1.0,1.0,1.0,1.0,0.85,1.0,1.0,1.0,0.918,0.85,0.854,0.564,1.0,1.0	0.899,1.0,0.813,0.644,0.833,0.665,0.756,1.0,0.946,0.753,0.791,0.826,0.694,0.871,0.802,0.795,1.0,0.789,1.0	0.1
control (0 dpi) vs 9 dpi	SE	106604468	LOC106604468	zinc finger protein 513	chrNC_059442.1	-	8021575	8021689			8016634	8017273	8023316	8023473	3.00481e-07	0.738,1.0,0.916,0.948,1.0,1.0,1.0,0.9,0.886,0.745,1.0,0.924,1.0,1.0,1.0	0.788,0.494,0.784,1.0,0.82,1.0,1.0,0.875,0.848,0.843,0.661,1.0,0.766,0.928,1.0,0.637,0.919,0.789,0.732	0.101
control (0 dpi) vs 9 dpi	SE	106565785	LOC106565785	PHD finger protein 20	chrNC_059453.1	+	78843324	78843480			78841334	78841433	78844048	78844230	1.34884e-05	0.691,1.0,1.0,1.0,1.0,0.489,0.539,1.0,0.691,1.0,0.657,1.0,1.0,1.0,1.0	0.515,1.0,0.817,0.242,0.88,0.489,0.52,0.761,0.712,0.71,0.691,0.761,0.861,0.84,1.0,1.0,1.0,0.832,1.0	0.101
control (0 dpi) vs 9 dpi	SE	106577144	LOC106577144	ankyrin-3	chrNC_059459.1	-	23639448	23639526			23638880	23638964	23639839	23640026	0.000426204	0.272,0.0,0.283,0.279,0.232,0.352,0.465,0.112,0.153,0.283,0.326,0.225,0.0,0.139,0.244	0.02,0.392,0.09,0.075,0.129,0.214,0.262,0.063,0.169,0.077,0.075,0.069,0.113,0.082,0.139,0.036,0.061,0.114,0.162	0.101
control (0 dpi) vs 9 dpi	SE	100380867	LOC100380867	eukaryotic translation initiation factor 4B	chrNC_059463.1	+	47178380	47178453			47166773	47166877	47190081	47190443	2.01647e-08	0.845,0.907,0.917,0.845,0.935,0.833,0.82,0.928,0.906,0.957,0.848,0.947,0.867,0.94,0.946	0.725,0.829,0.765,0.69,0.777,0.866,0.736,0.865,0.891,0.787,0.778,0.821,0.822,0.776,0.857,0.771,0.829,0.717,0.791	0.102
control (0 dpi) vs 9 dpi	A3SS	106604689	LOC106604689	eukaryotic translation initiation factor 3 subunit A	chrNC_059442.1	-	52157672	52157847			52157672	52157826	52158069	52158509	3.82468e-06	0.118,0.301,0.24,0.179,0.371,0.437,0.256,0.199,0.143,0.182,0.201,0.234,0.237,0.201,0.277	0.148,0.053,0.167,0.235,0.141,0.1,0.153,0.19,0.129,0.118,0.125,0.117,0.187,0.119,0.074,0.083,0.202,0.117,0.141	0.102
control (0 dpi) vs 9 dpi	A5SS	106581545	slc25a15a	solute carrier family 25 member 15a	chrNC_059461.1	-	91408254	91408789			91408464	91408789	91393115	91393246	1.46109e-09	0.844,1.0,0.73,0.783,0.279,1.0,1.0,0.783,0.936,1.0,1.0,1.0,1.0,1.0,1.0	1.0,0.644,0.579,1.0,0.653,0.721,0.652,0.847,0.708,0.779,0.872,0.718,0.702,0.746,1.0,1.0,0.77,0.783,0.783	0.103
control (0 dpi) vs 9 dpi	IR	106580337	dguok	deoxyguanosine kinase	chrNC_059461.1	-	28138596	28139701			28138596	28139037	28139609	28139701	1.4065e-11	1.0,0.902,1.0,1.0,1.0,1.0,1.0,0.934,1.0,1.0,0.946,1.0,1.0,1.0,1.0	0.922,1.0,0.897,0.794,1.0,0.702,0.741,0.794,0.796,0.911,0.862,0.903,0.845,0.905,1.0,1.0,1.0,1.0,0.674	0.104
control (0 dpi) vs 9 dpi	A3SS	106604910	LOC106604910	mitogen-activated protein kinase 9	chrNC_059446.1	+	40748526	40748590			40748538	40748590	40746728	40746853	1.37194e-06	0.761,0.775,1.0,0.928,0.632,1.0,1.0,0.952,0.632,0.857,0.857,1.0,1.0,1.0,1.0	0.921,0.811,0.726,0.534,0.834,0.873,0.712,0.696,0.837,0.728,0.663,0.825,0.705,0.888,1.0,0.873,0.741,0.746,0.873	0.104
control (0 dpi) vs 9 dpi	SE	106573542	LOC106573542	scaffold attachment factor B2	chrNC_059457.1	-	40536711	40536852			40534963	40535006	40537178	40537484	4.92979e-10	0.871,0.805,0.851,0.853,0.717,0.916,0.905,0.813,0.859,0.878,0.781,0.845,0.773,0.87,0.894	0.722,0.895,0.75,0.717,0.72,0.718,0.729,0.65,0.708,0.683,0.704,0.714,0.764,0.751,0.917,0.747,0.705,0.702,0.696	0.106
control (0 dpi) vs 9 dpi	IR	106610894	rsrp1	arginine/serine-rich protein 1	chrNC_059450.1	-	17518062	17518935			17518062	17518582	17518759	17518935	1.94216e-06	0.785,0.778,0.832,0.772,0.865,0.778,0.822,0.788,0.777,0.859,0.717,0.71,0.568,0.808,0.68	0.588,0.753,0.566,0.709,0.644,0.786,0.778,0.75,0.603,0.775,0.638,0.693,0.605,0.611,0.715,0.66,0.645,0.586,0.488	0.106
control (0 dpi) vs 9 dpi	A3SS	106579452	sh3kbp1	SH3-domain kinase binding protein 1	chrNC_059460.1	-	70181329	70181415			70181329	70181403	70181730	70181801	2.8019e-11	0.904,1.0,0.857,0.794,0.912,1.0,1.0,0.918,1.0,1.0,1.0,0.928,1.0,1.0,0.904	0.841,1.0,0.875,1.0,0.834,0.787,0.756,0.823,0.916,0.757,0.837,0.896,0.822,0.847,0.885,0.6,0.673,0.823,1.0	0.107
control (0 dpi) vs 9 dpi	SE	106594228	LOC106594228	signal peptide peptidase-like 2A	chrNC_059452.1	-	32031193	32031241			32030100	32030200	32031689	32031746	3.54553e-05	0.833,0.772,0.822,0.815,0.829,0.862,0.683,0.756,0.7,0.802,0.675,0.748,0.613,0.754,0.858	0.655,0.707,0.539,1.0,0.671,0.506,0.781,0.706,0.654,0.675,0.644,0.542,0.692,0.51,0.738,0.723,0.471,0.59,0.764	0.107
control (0 dpi) vs 9 dpi	SE	106590198	LOC106590198	E3 ubiquitin/ISG15 ligase TRIM25-like	chrNC_059470.1	+	14733917	14734136			14733420	14733561	14734287	14734392	3.39116e-07	1.0,0.902,0.8,0.778,0.886,1.0,1.0,1.0,0.822,0.742,0.882,1.0,1.0,0.818,1.0	0.789,1.0,0.722,1.0,0.742,0.696,0.688,0.8,0.858,0.767,0.789,0.619,0.736,0.652,1.0,0.698,0.849,0.802,1.0	0.108
control (0 dpi) vs 9 dpi	SE	106578667	LOC106578667	poly(U)-binding-splicing factor PUF60-like	chrNC_059460.1	+	30561168	30561254			30552853	30552921	30561553	30561649	2.95195e-07	0.249,0.282,0.127,0.253,0.203,0.243,0.344,0.467,0.166,0.439,0.187,0.279,0.103,0.124,0.271	0.173,0.116,0.13,0.187,0.154,0.191,0.124,0.053,0.119,0.116,0.144,0.265,0.109,0.132,0.123,0.124,0.092,0.156,0.152	0.109
control (0 dpi) vs 9 dpi	SE	106564352	LOC106564352	thymidine kinase, cytosolic	chrNC_059453.1	-	17103520	17103625			17102876	17102970	17104245	17104448	5.2975e-07	1.0,1.0,1.0,1.0,0.842,1.0,1.0,1.0,1.0,0.931,1.0,1.0,1.0,1.0,1.0	0.039,1.0,0.96,1.0,1.0,0.92,0.81,1.0,1.0,1.0,0.964,0.971,1.0,0.688,1.0,0.824,1.0,0.735,0.727	0.109
control (0 dpi) vs 9 dpi	A3SS	106578995	LOC106578995	MMS19 nucleotide excision repair protein homolog	chrNC_059460.1	-	51282124	51282202			51282124	51282199	51282365	51282468	4.1977e-05	0.849,1.0,0.96,0.968,0.841,1.0,1.0,0.903,1.0,0.914,1.0,1.0,0.742,1.0,1.0	0.742,0.407,0.946,0.49,0.942,1.0,0.97,0.894,0.815,0.864,0.877,1.0,0.976,0.835,1.0,0.684,0.961,0.828,0.658	0.109
control (0 dpi) vs 9 dpi	SE	106582115	LOC106582115	nectin-4-like	chrNC_059462.1	+	28560514	28560735			28549053	28549156	28563497	28563603	7.47785e-05	1.0,0.577,1.0,1.0,1.0,1.0,1.0,1.0,1.0,1.0,1.0,0.874,1.0,1.0,1.0	1.0,0.732,0.817,1.0,0.813,1.0,0.866,1.0,0.912,1.0,0.449,1.0,1.0,0.791,0.845,1.0,0.72,0.658,0.623	0.109
control (0 dpi) vs 9 dpi	MXE	106587214	LOC106587214	pyruvate kinase PKM	chrNC_059467.1	-	17784989	17785156	17785476	17785643	17783997	17784179	17786784	17786937	3.63601e-12	0.682,0.68,0.671,0.683,0.667,0.735,0.511,0.755,0.696,0.726,0.643,0.665,0.637,0.717,0.707	0.593,0.516,0.512,0.507,0.596,0.562,0.656,0.567,0.584,0.555,0.648,0.623,0.597,0.535,0.511,0.592,0.522,0.56,0.567	0.11
control (0 dpi) vs 9 dpi	A5SS	106604689	LOC106604689	eukaryotic translation initiation factor 3 subunit A	chrNC_059442.1	-	52157672	52157826			52157684	52157826	52157324	52157512	1.80941e-11	0.211,0.172,0.266,0.281,0.226,0.128,0.183,0.225,0.196,0.257,0.215,0.281,0.165,0.307,0.326	0.133,0.058,0.134,0.099,0.103,0.083,0.148,0.148,0.141,0.149,0.099,0.186,0.123,0.105,0.144,0.09,0.138,0.14,0.051	0.11
control (0 dpi) vs 9 dpi	A5SS	106608157	max	myc associated factor X	chrNC_059447.1	+	86630622	86630742			86630622	86630730	86636377	86636516	2.08084e-09	0.926,1.0,1.0,1.0,1.0,1.0,0.873,1.0,0.923,0.932,1.0,0.825,1.0,0.825,1.0	1.0,1.0,0.725,0.857,0.791,0.632,0.899,0.933,0.901,0.867,0.72,0.873,0.919,0.846,0.811,0.904,0.775,0.579,1.0	0.11
control (0 dpi) vs 9 dpi	SE	106590198	LOC106590198	E3 ubiquitin/ISG15 ligase TRIM25-like	chrNC_059470.1	+	14733890	14734136			14733420	14733561	14734287	14734392	2.24279e-06	1.0,0.876,0.785,0.75,0.84,1.0,1.0,1.0,0.796,0.66,0.84,1.0,1.0,0.774,1.0	0.785,1.0,0.705,1.0,0.701,0.699,0.637,0.766,0.815,0.733,0.766,0.579,0.696,0.622,1.0,0.654,0.831,0.791,1.0	0.11
control (0 dpi) vs 9 dpi	SE	106579621	LOC106579621	sialic acid-binding Ig-like lectin 12	chrNC_059460.1	+	77868594	77868669			77867567	77867719	77868993	77869380	0	0.922,1.0,1.0,0.926,1.0,1.0,1.0,1.0,1.0,0.955,1.0,1.0,1.0,1.0,1.0	0.874,0.855,0.873,1.0,0.859,0.973,0.816,0.848,0.793,0.709,0.927,0.923,0.873,0.667,1.0,0.831,0.945,0.871,1.0	0.111
control (0 dpi) vs 9 dpi	MXE	106569176	LOC106569176	protein SSXT-like	chrNC_059455.1	-	27903255	27903303	27904979	27905057	27902502	27902625	27905428	27905590	0.000143125	0.815,1.0,0.4,1.0,1.0,1.0,0.762,0.842,0.878,0.762,1.0,0.667,1.0,1.0,0.8	0.737,1.0,0.616,1.0,0.694,0.706,0.8,0.753,0.667,0.746,0.643,0.906,0.749,0.594,1.0,1.0,0.384,0.656,0.616	0.111
control (0 dpi) vs 9 dpi	A3SS	106593672	LOC106593672	programmed cell death 6-interacting protein	chrNC_059455.1	+	91944994	91945170			91945003	91945170	91936381	91936499	0.000421054	0.65,1.0,1.0,1.0,0.0,1.0,0.662,1.0,1.0,0.862,1.0,1.0,1.0,1.0,0.0	1.0,0.704,0.43,0.372,0.654,0.56,1.0,1.0,0.527,1.0,0.597,1.0,0.572,0.0,1.0,1.0,0.182,0.704,1.0	0.111
control (0 dpi) vs 9 dpi	SE	106613008	LOC106613008	dual specificity tyrosine-phosphorylation-regulated kinase 1A	chrNC_059450.1	+	133399041	133399111			133396425	133397220	133400629	133400826	0.00261563	1.0,1.0,1.0,0.803,1.0,0.505,0.719,1.0,0.45,0.737,0.641,1.0,1.0,1.0,1.0	0.561,1.0,0.768,0.434,0.605,0.836,1.0,1.0,0.671,0.773,0.641,0.505,0.781,0.918,1.0,0.338,1.0,0.63,0.719	0.111
control (0 dpi) vs 9 dpi	SE	106561428	kras	v-Ki-ras2 Kirsten rat sarcoma viral oncogene homolog	chrNC_059451.1	-	103221206	103221331			103216588	103220336	103223456	103223616	1.36946e-11	0.05,0.0,0.095,0.04,0.424,0.0,0.356,0.228,0.136,0.156,0.156,0.563,0.269,0.24,0.0	0.076,0.0,0.016,0.0,0.041,0.076,0.0,0.0,0.032,0.01,0.0,0.0,0.021,0.0,1.0,0.0,0.0,0.034,0.0	0.112
control (0 dpi) vs 9 dpi	SE	106607245	manba	mannosidase, beta A, lysosomal	chrNC_059442.1	+	568720	568865			566240	566405	578210	578353	7.48044e-10	0.968,1.0,0.9,1.0,0.501,1.0,0.829,0.883,0.626,1.0,1.0,1.0,0.77,1.0,1.0	1.0,0.592,0.61,1.0,0.555,0.858,0.547,0.805,0.807,0.878,0.668,0.807,0.598,0.948,0.573,1.0,1.0,0.668,1.0	0.114
control (0 dpi) vs 9 dpi	A5SS	106561529	ptgdsa	prostaglandin D2 synthase a	chrNC_059442.1	-	125202589	125202703			125202601	125202703	125202451	125202477	8.001e-07	0.248,0.183,0.293,0.272,0.3,0.079,0.097,0.218,0.174,0.212,0.157,0.358,0.563,0.177,0.163	0.052,0.3,0.083,0.462,0.069,0.036,0.087,0.027,0.223,0.125,0.067,0.0,0.16,0.108,0.079,0.043,0.062,0.062,0.19	0.115
control (0 dpi) vs 9 dpi	A5SS	106607423	LOC106607423	endoplasmic reticulum transmembrane helix translocase-like	chrNC_059447.1	+	47348565	47348759			47348565	47348756	47348856	47348971	2.0544e-05	0.871,1.0,1.0,0.82,1.0,1.0,1.0,1.0,0.59,1.0,0.546,0.852,1.0,0.658,1.0	0.578,1.0,0.722,1.0,0.603,0.638,0.828,0.931,0.742,0.641,0.583,1.0,0.964,0.757,1.0,0.691,0.574,0.788,0.658	0.116
control (0 dpi) vs 9 dpi	SE	100380867	LOC100380867	eukaryotic translation initiation factor 4B	chrNC_059463.1	+	47178380	47178453			47174718	47174959	47190081	47190443	0.000262276	0.656,0.625,0.701,0.658,0.714,0.667,0.735,0.731,0.682,0.694,0.657,0.683,0.875,0.714,0.745	0.562,0.882,0.608,0.541,0.56,0.74,0.436,0.586,0.575,0.656,0.508,0.602,0.571,0.614,0.587,0.613,0.436,0.522,0.538	0.116
control (0 dpi) vs 9 dpi	A3SS	106600554	LOC106600554	glycine-rich RNA-binding protein	chrNC_059444.1	-	45124007	45124073			45124007	45124069	45124813	45124982	0	0.403,0.492,0.41,0.376,0.301,0.354,0.304,0.371,0.334,0.275,0.309,0.334,0.407,0.335,0.395	0.266,0.224,0.263,0.283,0.268,0.285,0.275,0.272,0.266,0.233,0.217,0.19,0.238,0.214,0.195,0.249,0.225,0.231,0.224	0.117
control (0 dpi) vs 9 dpi	IR	106573052	LOC106573052	transmembrane and coiled-coil domain protein 3	chrNC_059457.1	-	3737085	3739813			3737085	3738935	3739401	3739813	9.1716e-10	1.0,1.0,1.0,1.0,1.0,1.0,1.0,1.0,0.779,1.0,1.0,1.0,1.0,1.0,0.52	1.0,0.73,0.784,1.0,0.887,1.0,1.0,1.0,0.601,0.658,0.796,0.876,0.77,0.949,1.0,0.709,0.709,0.849,0.575	0.117
control (0 dpi) vs 9 dpi	SE	106604468	LOC106604468	zinc finger protein 513	chrNC_059442.1	-	8021575	8021686			8016634	8017273	8023316	8023473	1.14836e-06	0.674,1.0,0.905,0.925,1.0,1.0,1.0,0.852,0.814,0.665,1.0,0.877,1.0,1.0,1.0	0.781,0.373,0.714,1.0,0.735,1.0,1.0,0.841,0.814,0.786,0.606,1.0,0.704,0.896,1.0,0.543,0.912,0.756,0.686	0.117
control (0 dpi) vs 9 dpi	A3SS	106560688	LOC106560688	G protein pathway suppressor 2	chrNC_059451.1	-	61810758	61810838			61810758	61810835	61810979	61811059	0.000566317	0.878,0.828,0.793,0.878,0.926,1.0,0.885,0.691,1.0,0.793,0.812,0.914,1.0,0.742,0.885	0.914,0.445,0.762,1.0,0.859,0.706,0.706,0.714,0.81,0.691,0.719,0.627,0.786,0.777,1.0,0.771,0.695,0.706,0.59	0.117
control (0 dpi) vs 9 dpi	IR	106607955	rps6kc1	ribosomal protein S6 kinase polypeptide 1	chrNC_059447.1	-	69024859	69026952			69024859	69025409	69026783	69026952	8.99316e-09	0.884,1.0,1.0,0.725,1.0,0.699,1.0,1.0,0.712,0.853,1.0,0.537,1.0,1.0,1.0	1.0,1.0,0.749,1.0,0.739,1.0,0.422,0.768,0.864,1.0,0.645,0.742,0.768,0.781,1.0,0.422,0.502,0.348,1.0	0.118
control (0 dpi) vs 9 dpi	MXE	106612603	LOC106612603	alpha-actinin-4	chrNC_059450.1	-	122410138	122410224	122411518	122411604	122409087	122409180	122413168	122413250	8.83941e-06	0.515,0.429,0.605,0.48,0.5,0.51,0.54,0.467,0.378,0.544,0.51,0.475,0.211,0.533,0.481	0.382,0.442,0.397,0.466,0.376,0.378,0.33,0.327,0.363,0.332,0.274,0.391,0.397,0.308,0.406,0.3,0.369,0.347,0.264	0.118
control (0 dpi) vs 9 dpi	A5SS	100195328	nudcd1	NudC domain containing 1	chrNC_059455.1	+	55142724	55142940			55142724	55142916	55149508	55149716	0.000132204	0.179,0.429,0.429,0.139,0.111,0.0,0.392,0.235,0.301,0.19,0.055,0.158,0.0,0.158,0.131	0.07,0.244,0.111,0.0,0.086,0.231,0.051,0.061,0.077,0.027,0.086,0.029,0.084,0.029,0.097,0.0,0.07,0.094,0.0	0.118
control (0 dpi) vs 9 dpi	A3SS	106567056	LOC106567056	extended synaptotagmin-1	chrNC_059454.1	-	41876182	41876359			41876182	41876269	41877106	41877234	0.00101612	0.894,1.0,0.855,0.825,0.965,0.793,0.763,0.826,0.821,0.886,0.861,0.807,1.0,0.642,0.929	0.737,0.663,0.774,0.518,0.741,0.725,0.838,0.753,0.741,0.755,0.772,0.705,0.69,0.716,0.653,0.811,0.884,0.807,0.775	0.118
control (0 dpi) vs 9 dpi	SE	106587218	LOC106587218	uncharacterized protein LOC106587218 isoform X1	chrNC_059443.1	+	57828597	57828960			57827967	57828324	57829404	57829508	0	0.979,1.0,1.0,0.979,1.0,0.9,0.949,0.969,0.871,0.977,0.873,0.918,1.0,0.904,0.873	0.888,0.781,0.739,0.856,0.772,1.0,0.872,0.796,0.808,0.894,0.859,0.679,0.769,0.853,0.63,0.964,0.884,0.832,0.843	0.119
control (0 dpi) vs 9 dpi	SE	106586721	rnaseh2b	ribonuclease H2, subunit B	chrNC_059466.1	-	38257634	38257712			38256227	38256845	38258089	38258135	1.61741e-12	0.936,0.966,0.909,0.919,0.936,0.845,0.898,0.94,0.88,0.871,0.939,0.899,0.924,0.964,0.974	0.77,0.642,0.755,0.829,0.821,0.89,0.978,0.82,0.691,0.696,0.765,0.802,0.842,0.847,0.701,0.717,0.853,0.877,0.93	0.119
control (0 dpi) vs 9 dpi	A5SS	106581545	slc25a15a	uncharacterized LOC106564663	chrNC_059461.1	-	91408373	91408789			91408464	91408789	91393115	91393246	2.55027e-10	0.877,1.0,0.69,0.8,0.4,1.0,1.0,0.791,0.938,1.0,1.0,1.0,1.0,1.0,1.0	1.0,0.667,0.62,1.0,0.604,0.667,0.591,0.8,0.672,0.765,0.853,0.737,0.728,0.746,1.0,1.0,0.837,0.817,0.728	0.119
control (0 dpi) vs 9 dpi	SE	106568407	LOC106568407	phospholipid phosphatase 1	chrNC_059454.1	+	99816243	99816395			99813179	99813334	99818295	99818579	1.13976e-06	0.106,0.213,0.147,0.084,0.089,0.188,0.479,0.101,0.156,0.117,0.206,0.104,0.565,0.218,0.0	0.094,0.178,0.054,0.098,0.084,0.065,0.048,0.027,0.027,0.045,0.033,0.082,0.073,0.083,0.019,0.14,0.041,0.038,0.0	0.12
control (0 dpi) vs 9 dpi	MXE	106568407	LOC106568407	phospholipid phosphatase 1	chrNC_059454.1	+	99816243	99816395	99821272	99821330	99802467	99803017	99826288	99826465	9.43429e-06	0.071,0.338,0.159,0.083,0.0,0.368,0.29,0.154,0.368,0.108,0.217,0.111,0.449,0.17,0.0	0.15,0.115,0.065,0.127,0.134,0.042,0.042,0.039,0.021,0.051,0.062,0.104,0.106,0.065,0.05,0.137,0.021,0.039,0.0	0.12
control (0 dpi) vs 9 dpi	A3SS	106564361	LOC106564361	transmembrane channel-like protein 7	chrNC_059453.1	+	17001951	17002086			17002035	17002086	17000726	17000875	0.000147974	0.707,1.0,1.0,1.0,1.0,1.0,0.823,1.0,0.907,1.0,0.777,1.0,1.0,1.0,0.867	1.0,1.0,0.865,0.0,0.834,1.0,0.777,1.0,0.84,0.877,0.895,0.898,0.946,0.942,0.411,0.736,0.788,0.748,1.0	0.12
control (0 dpi) vs 9 dpi	SE	106584150	LOC106584150	regulator of G-protein signaling 1	chrNC_059464.1	-	18088518	18088580			18088178	18088345	18088975	18089035	0	1.0,1.0,1.0,0.966,1.0,1.0,1.0,1.0,1.0,0.913,1.0,1.0,1.0,1.0,1.0	0.802,1.0,0.926,0.764,0.899,0.896,0.904,0.849,0.858,0.839,0.804,0.878,0.868,0.979,0.812,0.821,0.784,0.82,1.0	0.123
control (0 dpi) vs 9 dpi	SE	106568192	LOC106568192	serine/arginine-rich splicing factor 9-like	chrNC_059454.1	+	92111509	92112043			92109825	92109924	92113192	92113365	4.03494e-09	0.847,1.0,0.929,0.965,0.92,1.0,0.871,0.902,0.97,1.0,0.93,1.0,1.0,0.946,1.0	0.75,0.878,0.79,0.577,0.773,1.0,0.879,0.792,0.857,0.728,0.807,0.724,0.94,0.882,1.0,0.843,0.863,0.864,0.797	0.123
control (0 dpi) vs 9 dpi	SE	106587214	LOC106587214	pyruvate kinase PKM	chrNC_059467.1	-	17785476	17785643			17784989	17785156	17786784	17786937	2.22762e-07	0.686,0.624,0.746,0.674,0.502,0.789,0.537,0.782,0.728,0.702,0.591,0.688,0.626,0.685,0.736	0.531,0.486,0.507,0.5,0.573,0.537,0.631,0.552,0.566,0.543,0.653,0.602,0.566,0.511,0.538,0.51,0.505,0.544,0.591	0.123
control (0 dpi) vs 9 dpi	SE	106577593	hacd4	3-hydroxyacyl-CoA dehydratase 4	chrNC_059459.1	-	59714800	59714928			59708106	59708213	59716512	59716683	8.03099e-06	0.889,1.0,1.0,0.766,0.421,1.0,0.702,1.0,1.0,1.0,1.0,0.825,0.421,0.421,1.0	0.845,1.0,0.821,1.0,0.315,0.421,0.67,0.718,0.496,0.434,0.79,0.548,0.857,0.839,0.154,1.0,1.0,0.521,1.0	0.123
control (0 dpi) vs 9 dpi	MXE	106565455	LOC106565455	gastrula zinc finger protein XlCGF57.1	chrNC_059453.1	+	61837234	61837318	61838072	61838156	61836855	61836982	61846478	61846562	0.000115836	0.935,1.0,0.9,0.951,0.923,0.81,1.0,1.0,0.885,0.881,1.0,0.917,1.0,0.667,0.952	0.783,0.875,0.842,0.25,0.892,0.95,0.963,0.667,0.885,0.72,0.969,0.818,0.774,0.976,0.833,0.8,0.7,0.737,0.714	0.124
control (0 dpi) vs 9 dpi	A3SS	106596317	LOC106596317	uncharacterized LOC106596317	chrNC_059443.1	+	68451888	68452067			68451978	68452067	68450789	68450817	2.56857e-07	0.902,1.0,1.0,0.935,1.0,1.0,0.87,1.0,0.862,0.771,0.758,1.0,1.0,0.622,1.0	0.801,1.0,0.91,1.0,0.839,0.72,0.559,0.673,0.937,0.857,0.862,0.622,0.956,0.937,1.0,0.309,1.0,0.758,0.264	0.125
control (0 dpi) vs 9 dpi	SE	106579459	klhl15	kelch-like family member 15	chrNC_059460.1	-	69903080	69903168			69901772	69901911	69903557	69903909	1.2683e-05	0.624,1.0,0.731,1.0,0.694,0.731,0.531,0.731,1.0,1.0,1.0,1.0,1.0,1.0,1.0	0.803,1.0,0.784,1.0,0.885,1.0,0.576,0.694,1.0,1.0,0.694,0.76,0.714,0.868,0.102,0.645,0.405,0.424,0.784	0.125
control (0 dpi) vs 9 dpi	SE	106584788	LOC106584788	serine/arginine-rich splicing factor 7	chrNC_059443.1	-	49711329	49711350			49710406	49710765	49716234	49716288	0.000848047	0.41,0.504,0.622,0.465,0.463,0.608,0.529,0.508,0.536,0.499,0.566,0.588,0.595,0.445,0.391	0.206,0.583,0.321,0.472,0.464,0.394,0.394,0.188,0.386,0.337,0.356,0.379,0.481,0.418,0.368,0.474,0.461,0.288,0.443	0.125
control (0 dpi) vs 9 dpi	SE	100195207	cg057	CG057 protein	chrNC_059466.1	+	12403904	12403943			12401515	12401595	12406785	12406886	0	0.161,0.196,0.153,0.168,0.166,0.152,0.156,0.176,0.088,0.12,0.173,0.134,0.159,0.084,0.14	0.01,0.0,0.0,0.052,0.022,0.045,0.024,0.052,0.022,0.015,0.009,0.011,0.02,0.038,0.0,0.013,0.01,0.056,0.03	0.126
control (0 dpi) vs 9 dpi	SE	106587218	LOC106587218	uncharacterized protein LOC106587218 isoform X1	chrNC_059443.1	+	57828594	57828960			57827967	57828324	57829404	57829508	0	0.978,1.0,1.0,0.978,1.0,0.877,0.944,0.966,0.859,0.976,0.859,0.912,1.0,0.898,0.866	0.877,0.76,0.72,0.838,0.757,1.0,0.861,0.786,0.794,0.883,0.848,0.658,0.75,0.841,0.595,0.961,0.878,0.825,0.827	0.127
control (0 dpi) vs 9 dpi	SE	106604359	ephx2	epoxide hydrolase 2, cytoplasmic	chrNC_059442.1	+	8001518	8001671			7994161	7994220	8003724	8004251	0	1.0,0.967,1.0,0.992,1.0,1.0,0.978,0.99,0.977,0.97,0.981,1.0,1.0,0.863,1.0	0.782,0.611,0.886,0.831,0.977,0.865,0.737,0.806,0.873,0.831,0.866,0.862,0.879,0.902,0.922,0.914,0.978,0.905,0.801	0.127
control (0 dpi) vs 9 dpi	SE	106563511	LOC106563511	protein regulator of cytokinesis 1-like	chrNC_059442.1	-	131051830	131051920			131051332	131051437	131052269	131052371	9.58224e-13	1.0,1.0,1.0,1.0,1.0,1.0,1.0,1.0,1.0,1.0,1.0,1.0,1.0,1.0,1.0	0.87,0.801,0.922,0.744,0.976,1.0,0.85,0.973,0.777,0.96,0.964,0.892,0.829,0.823,1.0,0.874,0.912,0.931,0.496	0.127
control (0 dpi) vs 9 dpi	SE	106566874	LOC106566874	E3 ubiquitin-protein ligase MIB2-like	chrNC_059454.1	+	30343691	30343799			30343187	30343330	30344501	30344606	6.93757e-13	0.899,1.0,1.0,1.0,1.0,1.0,1.0,0.79,1.0,1.0,1.0,0.879,1.0,1.0,1.0	0.801,0.89,0.885,1.0,0.819,0.446,0.866,0.824,0.749,0.957,0.916,0.829,0.852,0.753,0.708,1.0,1.0,0.724,1.0	0.128
control (0 dpi) vs 9 dpi	SE	106576751	LOC106576751	glutathione S-transferase kappa 1-like	chrNC_059443.1	-	21892870	21892963			21892704	21892786	21893781	21893873	6.83442e-05	0.617,0.427,0.61,0.638,0.464,0.358,0.455,0.529,0.326,0.482,0.409,0.378,0.305,0.435,0.405	0.355,0.33,0.305,0.305,0.369,0.537,0.295,0.388,0.431,0.24,0.342,0.237,0.341,0.31,0.227,0.168,0.281,0.492,0.257	0.129
control (0 dpi) vs 9 dpi	SE	106562583	LOC106562583	glutactin-like	chrNC_059442.1	+	129975984	129976280			129975390	129975631	129987633	129987750	6.45536e-10	1.0,1.0,1.0,0.72,1.0,1.0,1.0,1.0,1.0,1.0,1.0,1.0,1.0,1.0,1.0	1.0,1.0,1.0,1.0,1.0,0.832,0.497,0.529,0.842,1.0,1.0,0.607,0.659,0.695,1.0,1.0,1.0,0.518,1.0	0.13
control (0 dpi) vs 9 dpi	MXE	106584347	LOC106584347	leucine-rich repeat-containing protein 24	chrNC_059464.1	-	28576216	28576409	28580044	28581750	28575546	28575825	28582040	28582129	3.84413e-08	0.499,1.0,1.0,0.803,1.0,1.0,1.0,1.0,1.0,1.0,0.823,1.0,1.0,1.0,0.705	0.709,1.0,0.605,0.66,0.758,1.0,0.476,0.745,0.922,0.642,1.0,0.908,0.852,0.576,0.669,0.763,0.823,0.916,1.0	0.131
control (0 dpi) vs 9 dpi	SE	106564663	LOC106564663	uncharacterized LOC106564663	chrNC_059453.1	-	29422909	29423275			29420683	29420787	29423546	29423903	0.00438517	0.881,0.901,1.0,0.741,0.499,0.571,0.771,0.604,0.745,0.864,0.787,0.887,0.624,0.618,0.719	0.835,0.555,0.523,1.0,0.546,0.309,0.581,0.433,0.61,0.735,0.561,0.606,0.632,0.712,0.815,0.568,0.325,0.566,0.798	0.131
control (0 dpi) vs 9 dpi	SE	106608157	max	myc associated factor X	chrNC_059447.1	+	86631025	86631097			86630622	86630730	86636377	86636516	4.03979e-14	0.955,1.0,1.0,1.0,1.0,1.0,0.89,1.0,0.937,0.977,1.0,0.867,1.0,0.858,1.0	1.0,1.0,0.709,0.751,0.781,0.531,0.908,0.922,0.852,0.896,0.774,0.894,0.91,0.801,0.834,0.89,0.661,0.731,1.0	0.132
control (0 dpi) vs 9 dpi	SE	106563511	LOC106563511	protein regulator of cytokinesis 1-like	chrNC_059442.1	-	131051830	131051917			131051332	131051437	131052269	131052371	1.54996e-13	1.0,1.0,1.0,1.0,1.0,1.0,1.0,1.0,1.0,1.0,1.0,1.0,1.0,1.0,1.0	0.873,0.762,0.915,0.695,0.972,1.0,0.856,0.966,0.787,0.957,0.96,0.899,0.811,0.797,1.0,0.84,0.911,0.922,0.561	0.132
control (0 dpi) vs 9 dpi	SE	106580188	LOC106580188	SH2B adapter protein 3-like	chrNC_059461.1	-	6713539	6714520			6683703	6683805	6732299	6732390	2.30249e-10	0.696,1.0,1.0,0.791,1.0,1.0,0.735,1.0,0.776,1.0,0.868,1.0,1.0,1.0,1.0	0.801,1.0,0.784,1.0,0.783,0.357,0.757,0.643,1.0,0.639,0.771,1.0,0.42,0.734,1.0,1.0,0.573,0.795,1.0	0.132
control (0 dpi) vs 9 dpi	SE	106577144	LOC106577144	ankyrin-3	chrNC_059459.1	-	23639448	23639523			23638880	23638964	23639839	23640026	5.97925e-05	0.226,0.0,0.183,0.283,0.156,0.381,0.562,0.131,0.286,0.239,0.397,0.208,0.198,0.141,0.365	0.02,0.247,0.137,0.076,0.132,0.217,0.283,0.076,0.144,0.093,0.062,0.071,0.121,0.049,0.141,0.037,0.129,0.091,0.116	0.132
control (0 dpi) vs 9 dpi	SE	106587110	LOC106587110	diacylglycerol kinase zeta	chrNC_059467.1	-	10141843	10141853			10141017	10141217	10142824	10142924	0.000125762	0.095,0.0,0.18,0.163,0.0,0.0,0.0,0.047,0.725,0.063,0.274,0.112,0.468,0.0,0.227	0.089,0.0,0.0,0.0,0.035,0.0,0.0,0.0,0.017,0.0,0.0,0.0,0.146,0.0,0.18,0.0,0.0,0.0,0.0	0.132
control (0 dpi) vs 9 dpi	SE	106592095	LOC106592095	NACHT, LRR and PYD domains-containing protein 1 homolog	chrNC_059445.1	-	4751914	4752104			4748922	4748966	4760712	4760798	8.43208e-06	0.41,1.0,1.0,0.454,1.0,0.217,1.0,0.393,1.0,1.0,1.0,1.0,1.0,1.0,1.0	1.0,1.0,0.294,1.0,0.555,0.433,0.625,1.0,1.0,0.611,0.689,0.615,0.493,0.769,0.357,1.0,0.357,0.484,1.0	0.133
control (0 dpi) vs 9 dpi	SE	106578561	LOC106578561	enhancer of polycomb homolog 1	chrNC_059460.1	-	19932808	19932957			19927047	19927478	19933260	19933350	1.18669e-13	0.788,1.0,1.0,0.855,1.0,1.0,1.0,1.0,0.767,1.0,1.0,1.0,1.0,1.0,1.0	1.0,1.0,0.719,1.0,0.874,0.868,0.822,0.754,0.883,0.924,0.717,1.0,0.577,0.78,0.697,1.0,0.879,0.697,0.517	0.134
control (0 dpi) vs 9 dpi	SE	106607900	mrps18a	mitochondrial ribosomal protein S18A	chrNC_059447.1	+	67748601	67748725			67748320	67748425	67748816	67748883	2.34801e-11	0.943,1.0,1.0,1.0,1.0,1.0,0.763,1.0,1.0,1.0,1.0,1.0,1.0,0.787,1.0	1.0,1.0,0.722,1.0,1.0,0.769,1.0,0.605,0.722,0.782,1.0,0.618,0.819,1.0,0.357,0.731,1.0,0.866,0.828	0.134
control (0 dpi) vs 9 dpi	SE	106564663	LOC106564663	uncharacterized LOC106564663	chrNC_059453.1	-	29422909	29423272			29420683	29420787	29423546	29423903	0.00108331	0.893,0.92,1.0,0.774,0.531,0.619,0.791,0.648,0.774,0.878,0.803,0.899,0.668,0.662,0.744	0.852,0.608,0.562,1.0,0.565,0.338,0.614,0.453,0.634,0.76,0.589,0.632,0.65,0.734,0.843,0.569,0.338,0.593,0.815	0.134
control (0 dpi) vs 9 dpi	SE	106587218	LOC106587218	uncharacterized protein LOC106587218 isoform X1	chrNC_059443.1	+	57828561	57828960			57827967	57828324	57829404	57829508	0	0.976,1.0,1.0,0.976,1.0,0.867,0.938,0.963,0.845,0.974,0.847,0.9,1.0,0.887,0.856	0.865,0.753,0.701,0.823,0.736,1.0,0.849,0.771,0.778,0.875,0.832,0.636,0.73,0.828,0.571,0.959,0.87,0.809,0.811	0.135
control (0 dpi) vs 9 dpi	A3SS	106604359	ephx2	epoxide hydrolase 2, cytoplasmic	chrNC_059442.1	+	8001518	8004251			8003724	8004251	7994161	7994220	0	1.0,0.951,1.0,0.988,1.0,1.0,0.968,0.989,0.943,0.97,0.98,1.0,1.0,0.811,1.0	0.776,0.625,0.86,0.821,0.965,0.906,0.633,0.769,0.849,0.8,0.855,0.854,0.865,0.89,0.913,0.906,0.959,0.896,0.786	0.135
control (0 dpi) vs 9 dpi	IR	106582688	LOC106582688	SRSF protein kinase 1	chrNC_059463.1	-	7064981	7067929			7064981	7067269	7067703	7067929	7.77791e-14	1.0,1.0,1.0,0.722,1.0,1.0,1.0,0.928,0.858,1.0,1.0,1.0,1.0,1.0,1.0	0.914,1.0,0.896,0.71,0.71,1.0,0.648,0.734,0.744,0.83,0.77,0.719,0.821,0.661,0.795,0.852,1.0,1.0,1.0	0.135
control (0 dpi) vs 9 dpi	SE	100196715	pus7	pseudouridylate synthase 7 homolog (S. cerevisiae)	chrNC_059451.1	+	80770221	80770347			80769317	80769436	80772392	80772737	2.27449e-07	0.92,1.0,0.865,0.862,1.0,1.0,0.832,1.0,1.0,0.914,1.0,1.0,1.0,1.0,1.0	0.693,0.355,1.0,1.0,0.664,1.0,1.0,0.866,0.733,0.912,0.878,1.0,0.92,0.935,0.801,0.423,1.0,0.904,0.574	0.135
control (0 dpi) vs 9 dpi	SE	106585726	susd1	sushi domain containing 1	chrNC_059465.1	-	27625470	27625650			27625082	27625262	27625816	27625996	7.72377e-08	0.858,1.0,1.0,1.0,1.0,1.0,0.565,0.776,1.0,1.0,1.0,1.0,1.0,1.0,1.0	0.882,0.502,0.889,1.0,0.536,0.634,1.0,0.839,1.0,0.779,1.0,0.91,0.92,0.949,0.831,0.698,0.669,0.622,0.652	0.141
control (0 dpi) vs 9 dpi	SE	100380464	LOC100380464	kinesin light chain 1	chrNC_059442.1	-	30891663	30891725			30891189	30891291	30891817	30891905	0.00198202	0.351,0.351,0.213,0.143,0.351,0.0,0.0,0.474,0.272,0.0,0.188,0.0,0.52,0.098,0.448	0.0,0.351,0.119,0.0,0.153,0.072,0.0,0.119,0.143,0.0,0.04,0.083,0.015,0.065,0.0,0.0,0.0,0.119,0.351	0.141
control (0 dpi) vs 9 dpi	SE	106609973	LOC106609973	mannosyl-oligosaccharide glucosidase-like	chrNC_059449.1	-	3990082	3990442			3984508	3984732	3995465	3995569	8.73822e-08	1.0,1.0,0.71,1.0,1.0,1.0,1.0,0.752,1.0,1.0,1.0,1.0,1.0,1.0,1.0	1.0,1.0,0.723,1.0,1.0,0.403,0.78,0.711,0.734,0.628,1.0,0.603,0.869,0.795,1.0,1.0,1.0,0.927,0.457	0.142
control (0 dpi) vs 9 dpi	MXE	106596969	LOC106596969	uncharacterized LOC106596969	chrNC_059458.1	-	26424177	26424272	26428046	26428104	26423828	26424070	26428210	26428250	0.000115836	1.0,1.0,1.0,1.0,1.0,1.0,1.0,1.0,1.0,0.977,1.0,0.934,1.0,1.0,1.0	0.562,0.719,0.848,0.719,0.86,0.611,0.762,0.299,0.881,0.987,0.983,0.997,0.995,0.988,1.0,1.0,1.0,0.996,0.989	0.142
control (0 dpi) vs 9 dpi	MXE	106571941	LOC106571941	nascent polypeptide-associated complex subunit alpha	chrNC_059456.1	-	66393016	66394591	66395922	66396624	66391727	66391807	66402313	66402391	0	0.854,0.979,0.853,0.942,0.997,0.895,0.934,0.929,0.905,0.993,0.921,0.945,0.833,0.927,0.959	0.728,0.756,0.704,0.838,0.703,0.7,0.947,0.864,0.753,0.738,0.7,0.952,0.641,0.67,0.818,0.96,0.725,0.739,0.886	0.144
control (0 dpi) vs 9 dpi	SE	106565634	nucks1a	nuclear casein kinase and cyclin-dependent kinase substrate 1a	chrNC_059453.1	+	68461927	68462086			68452872	68453019	68462245	68466879	1.36786e-05	0.607,0.502,0.568,0.517,0.688,0.471,0.591,0.506,0.646,0.666,0.563,0.498,0.355,0.73,0.54	0.409,0.533,0.432,0.468,0.426,0.34,0.471,0.417,0.386,0.43,0.491,0.416,0.49,0.341,0.31,0.278,0.373,0.459,0.47	0.145
control (0 dpi) vs 9 dpi	SE	106603630	LOC106603630	uncharacterized LOC106603630	chrNC_059445.1	-	61907647	61907664			61904133	61904164	61908045	61908091	0	0.87,1.0,0.951,0.971,1.0,1.0,1.0,1.0,0.923,0.983,0.965,0.953,0.959,0.959,1.0	0.754,0.734,0.836,0.919,0.803,0.85,0.811,0.737,0.866,0.798,0.83,0.868,0.816,0.831,0.902,0.85,0.781,0.826,0.821	0.146
control (0 dpi) vs 9 dpi	SE	100380334	LOC100380334	eukaryotic translation initiation factor 3, subunit A	chrNC_059459.1	-	8042095	8042113			8041533	8041955	8042213	8042302	0	0.062,0.256,0.227,0.292,0.0,0.401,0.068,0.01,0.0,0.24,0.126,0.18,0.0,0.348,0.41	0.039,0.0,0.035,0.0,0.0,0.055,0.037,0.024,0.008,0.051,0.033,0.018,0.087,0.017,0.054,0.082,0.0,0.0,0.0	0.146
control (0 dpi) vs 9 dpi	A5SS	106569309	LOC106569309	sterile alpha motif domain-containing protein 13-like	chrNC_059455.1	+	33147797	33148394			33147797	33147895	33148677	33148720	0.00093512	1.0,1.0,1.0,1.0,1.0,1.0,1.0,1.0,1.0,0.678,1.0,0.685,1.0,1.0,1.0	1.0,1.0,0.773,0.535,0.844,1.0,0.309,0.505,0.746,0.61,0.634,0.829,0.895,0.956,1.0,1.0,1.0,0.79,1.0	0.146
control (0 dpi) vs 9 dpi	SE	106567894	LOC106567894	arrestin red cell	chrNC_059454.1	-	81934321	81934345			81931773	81931850	81934774	81934858	1.54996e-13	0.299,0.251,0.308,0.201,0.22,0.239,0.311,0.295,0.303,0.216,0.404,0.308,0.0,0.091,0.131	0.066,0.301,0.042,0.0,0.106,0.052,0.094,0.027,0.109,0.022,0.156,0.0,0.119,0.056,0.188,0.04,0.107,0.123,0.12	0.148
control (0 dpi) vs 9 dpi	SE	100380437	rask	GTPase KRas	chrNC_059457.1	+	17670276	17670401			17668162	17668322	17671335	17674162	0	0.265,0.424,0.21,0.2,0.062,0.084,0.103,0.26,0.281,0.217,0.338,0.145,0.0,0.228,0.044	0.127,0.095,0.009,0.05,0.088,0.058,0.0,0.0,0.051,0.037,0.01,0.03,0.052,0.022,0.0,0.032,0.019,0.065,0.044	0.149
control (0 dpi) vs 9 dpi	A3SS	106571269	LOC106571269	collagen alpha-1(XII) chain	chrNC_059456.1	-	32386864	32389024			32386864	32387764	32389356	32389527	0.00837098	0.806,1.0,0.826,0.974,1.0,0.859,0.891,0.816,1.0,0.832,0.874,0.641,0.587,1.0,1.0	0.857,0.853,0.899,0.305,0.726,0.482,0.699,0.677,0.688,0.75,0.849,0.831,0.886,0.824,1.0,0.673,0.752,0.656,0.363	0.149
control (0 dpi) vs 9 dpi	SE	106612161	LOC106612161	26S proteasome non-ATPase regulatory subunit 10-like	chrNC_059450.1	-	87926213	87926312			87925722	87925869	87927188	87927396	9.26729e-11	1.0,1.0,0.937,0.85,1.0,1.0,0.856,0.847,0.911,1.0,1.0,0.836,1.0,1.0,1.0	0.907,1.0,0.798,1.0,0.785,0.864,0.761,0.788,0.798,0.801,0.956,0.604,0.932,0.578,0.298,0.629,0.761,0.925,1.0	0.15
control (0 dpi) vs 9 dpi	MXE	100286610	eif3c	eukaryotic translation initiation factor 3, subunit C	chrNC_059460.1	-	65182803	65182845	65183329	65183371	65177153	65177773	65183937	65183985	0.00039356	0.394,0.319,0.164,0.321,0.312,0.438,0.364,0.342,0.556,0.279,0.271,0.25,0.222,0.147,0.625	0.2,0.061,0.189,0.16,0.176,0.175,0.222,0.219,0.167,0.146,0.208,0.151,0.227,0.21,0.312,0.174,0.241,0.159,0.1	0.15
control (0 dpi) vs 9 dpi	SE	106575784	LOC106575784	glycerol kinase	chrNC_059458.1	-	26710057	26710144			26707986	26709621	26710580	26710667	2.86014e-10	1.0,1.0,1.0,0.603,0.732,0.646,0.695,1.0,1.0,0.695,0.762,1.0,1.0,1.0,1.0	0.785,0.0,0.477,1.0,0.68,1.0,1.0,0.313,0.664,1.0,0.785,0.774,0.406,0.51,1.0,0.477,1.0,0.901,1.0	0.151
control (0 dpi) vs 9 dpi	SE	106568194	aggf1	angiogenic factor with G patch and FHA domains 1	chrNC_059442.1	+	149165013	149165446			149164537	149164607	149165667	149165779	6.22293e-05	0.71,1.0,0.613,0.71,1.0,1.0,0.591,0.698,1.0,0.733,0.652,0.684,0.366,1.0,1.0	0.613,1.0,0.509,1.0,0.738,0.419,0.288,0.558,1.0,0.658,0.394,0.336,0.397,0.802,0.464,1.0,0.733,0.768,0.336	0.152
control (0 dpi) vs 9 dpi	SE	100195426	mag	myelin associated glycoprotein	chrNC_059468.1	+	8824939	8825019			8815177	8815259	8825791	8826160	1.28741e-05	0.682,1.0,0.861,0.874,0.778,0.856,0.787,0.935,1.0,0.897,0.851,0.916,1.0,0.861,1.0	0.831,0.778,0.755,1.0,0.647,0.699,0.705,0.747,0.68,0.673,0.69,0.811,0.732,0.785,0.56,0.761,0.721,0.694,0.67	0.153
control (0 dpi) vs 9 dpi	SE	100137052	rtn4	Reticulon 4	chrNC_059459.1	+	25917770	25917803			25913610	25914318	25929542	25929750	0	0.138,0.234,0.185,0.11,0.077,0.229,0.155,0.104,0.205,0.184,0.113,0.25,0.158,0.228,0.103	0.018,0.0,0.007,0.0,0.002,0.02,0.005,0.002,0.02,0.002,0.032,0.0,0.011,0.002,0.064,0.015,0.003,0.004,0.0	0.154
control (0 dpi) vs 9 dpi	A3SS	106567386	znf362b	zinc finger protein 362b	chrNC_059454.1	-	51041913	51042160			51041913	51042133	51042370	51042434	8.22197e-06	0.637,0.422,1.0,1.0,1.0,1.0,1.0,0.941,0.854,1.0,0.523,1.0,1.0,1.0,0.422	1.0,1.0,0.422,0.0,0.593,0.646,0.0,0.836,0.785,0.687,0.785,0.568,0.671,0.894,0.745,1.0,0.889,0.745,1.0	0.155
control (0 dpi) vs 9 dpi	SE	100195767	LOC100195767	protein kinase C-binding protein 1	chrNC_059454.1	-	25096647	25096791			25096046	25096160	25097712	25097873	1.94183e-05	0.915,0.402,1.0,0.502,1.0,0.502,0.602,1.0,0.843,0.611,1.0,1.0,1.0,1.0,0.752	1.0,0.574,0.669,0.574,0.502,1.0,0.835,0.702,0.316,0.762,0.335,1.0,0.741,0.502,0.881,0.457,0.541,0.602,0.402	0.156
control (0 dpi) vs 9 dpi	SE	106567120	LOC106567120	zinc finger protein 217-like	chrNC_059454.1	+	39744588	39744700			39742955	39744407	39744802	39746387	2.89802e-12	0.934,1.0,1.0,1.0,1.0,1.0,1.0,0.725,1.0,1.0,1.0,0.855,1.0,1.0,1.0	1.0,1.0,0.841,0.283,0.802,1.0,1.0,0.798,0.694,0.837,0.944,0.612,0.936,0.746,0.283,1.0,0.755,0.868,1.0	0.157
control (0 dpi) vs 9 dpi	SE	106575016	LOC106575016	LIM domain only protein 7-like	chrNC_059458.1	-	43874742	43874851			43873965	43874068	43876299	43876563	4.94882e-10	0.902,1.0,1.0,1.0,1.0,1.0,0.723,0.8,1.0,0.865,0.783,1.0,1.0,1.0,0.706	0.762,0.286,0.832,1.0,1.0,0.742,1.0,0.532,1.0,0.584,0.286,1.0,0.912,0.815,0.667,0.737,1.0,0.314,1.0	0.157
control (0 dpi) vs 9 dpi	SE	106587019	rsph14	radial spoke head 14 homolog	chrNC_059467.1	+	2185181	2185300			2183370	2183572	2186138	2186364	0.000188943	0.846,1.0,1.0,1.0,1.0,1.0,1.0,0.859,0.866,1.0,1.0,0.924,1.0,1.0,1.0	0.712,1.0,0.919,0.363,0.717,1.0,1.0,0.646,0.8,0.842,0.753,0.655,0.779,0.93,1.0,1.0,1.0,0.851,0.363	0.159
control (0 dpi) vs 9 dpi	SE	106564542	atf7ip	activating transcription factor 7 interacting protein	chrNC_059453.1	+	23981477	23982014			23980488	23980534	23982223	23982722	0.000222855	1.0,1.0,0.725,0.663,1.0,1.0,0.921,0.677,1.0,0.904,1.0,0.857,1.0,1.0,1.0	0.814,0.88,0.792,0.764,0.85,0.738,0.535,0.789,0.786,0.742,0.725,0.698,0.764,0.759,0.642,0.773,0.801,0.66,0.883	0.159
control (0 dpi) vs 9 dpi	SE	106560435	LOC106560435	histone-binding protein N1/N2-like	chrNC_059451.1	+	42423687	42423972			42423250	42423360	42424256	42424297	0	0.338,0.449,0.266,0.215,0.421,0.29,0.214,0.238,0.195,0.169,0.14,0.485,0.109,0.183,0.0	0.03,0.093,0.075,0.222,0.067,0.104,0.045,0.037,0.12,0.102,0.052,0.035,0.176,0.058,0.268,0.028,0.046,0.06,0.047	0.16
control (0 dpi) vs 9 dpi	SE	106608157	max	myc associated factor X	chrNC_059447.1	+	86631025	86631097			86630622	86630742	86636377	86636516	2.98942e-10	0.839,0.668,0.869,0.927,0.88,0.917,0.721,0.808,0.792,0.878,0.825,0.834,0.729,0.798,0.956	0.602,0.867,0.654,0.585,0.642,0.707,0.727,0.635,0.534,0.684,0.69,0.762,0.624,0.583,0.785,0.611,0.54,0.742,0.735	0.161
control (0 dpi) vs 9 dpi	SE	106570196	LOC106570196	translocon-associated protein subunit beta	chrNC_059455.1	+	69372513	69372576			69371760	69371878	69372780	69372938	6.54125e-06	0.658,0.607,0.654,0.743,0.639,0.567,0.682,0.67,0.774,0.776,0.559,0.627,0.763,0.651,0.843	0.489,0.617,0.553,0.212,0.564,0.523,0.504,0.502,0.635,0.567,0.541,0.539,0.565,0.613,0.559,0.383,0.562,0.472,0.479	0.161
control (0 dpi) vs 9 dpi	IR	106613813	mpnd	MPN domain containing	chrNC_059451.1	+	23489355	23489849			23489355	23489465	23489780	23489849	1.43943e-05	0.745,1.0,1.0,0.608,1.0,1.0,1.0,0.472,1.0,1.0,1.0,1.0,0.485,0.458,1.0	0.71,1.0,0.68,0.273,0.635,0.485,0.693,0.725,0.659,0.568,0.819,0.464,0.924,0.814,0.653,0.693,0.751,0.563,1.0	0.161
control (0 dpi) vs 9 dpi	SE	100194841	stx3	syntaxin 3	chrNC_059450.1	+	67339576	67339701			67338248	67338359	67340388	67341554	0	0.23,0.436,0.164,0.14,0.348,0.424,0.174,0.286,0.064,0.269,0.158,0.149,0.109,0.254,0.114	0.151,0.05,0.043,0.0,0.108,0.019,0.046,0.057,0.119,0.01,0.054,0.021,0.156,0.049,0.06,0.044,0.018,0.118,0.0	0.162
control (0 dpi) vs 9 dpi	SE	106590274	LOC106590274	microtubule-associated protein 4	chrNC_059470.1	+	19440498	19440756			19439099	19440082	19443207	19443382	0.000237059	0.927,1.0,1.0,1.0,1.0,1.0,1.0,0.807,0.734,1.0,0.841,1.0,1.0,1.0,1.0	0.749,1.0,0.398,0.548,0.893,1.0,1.0,1.0,0.768,0.784,1.0,1.0,0.882,0.835,0.469,0.128,0.583,1.0,1.0	0.163
control (0 dpi) vs 9 dpi	SE	106563511	LOC106563511	protein regulator of cytokinesis 1-like	chrNC_059442.1	-	131051830	131051932			131051332	131051437	131052269	131052371	0	1.0,1.0,1.0,1.0,1.0,1.0,1.0,1.0,1.0,1.0,1.0,1.0,1.0,1.0,1.0	0.828,0.769,0.891,0.676,0.967,1.0,0.769,0.959,0.724,0.941,0.947,0.866,0.763,0.745,1.0,0.799,0.882,0.901,0.455	0.164
control (0 dpi) vs 9 dpi	A5SS	106578639	LOC106578639	sickle tail protein-like	chrNC_059460.1	+	27531663	27533397			27531663	27531771	27533960	27534101	0.00109185	0.513,0.147,1.0,0.335,1.0,1.0,1.0,1.0,1.0,1.0,0.555,1.0,1.0,1.0,1.0	1.0,1.0,0.331,1.0,0.436,0.162,0.205,1.0,0.358,0.264,1.0,0.041,0.733,0.242,1.0,1.0,1.0,1.0,1.0	0.164
control (0 dpi) vs 9 dpi	IR	106564541	LOC106564541	neuronal-specific septin-3-like	chrNC_059453.1	+	23896747	23898732			23896747	23896830	23897245	23898732	7.19703e-06	1.0,1.0,0.718,1.0,1.0,1.0,0.684,1.0,1.0,1.0,1.0,1.0,1.0,1.0,0.428	0.495,0.84,0.745,0.847,0.66,0.843,1.0,0.462,0.428,0.587,0.374,1.0,0.411,0.684,1.0,1.0,1.0,1.0,1.0	0.165
control (0 dpi) vs 9 dpi	SE	100195096	fbx9	F-box only protein 9	chrNC_059442.1	-	79215262	79215667			79214943	79215104	79215795	79215889	0.00140077	0.67,0.464,0.545,0.497,0.485,0.425,0.643,0.435,0.89,0.498,0.604,0.464,0.3,0.394,0.401	0.363,1.0,0.289,0.234,0.285,0.388,0.208,0.192,0.393,0.248,0.45,0.138,0.478,0.431,0.364,0.209,0.296,0.372,0.28	0.166
control (0 dpi) vs 9 dpi	SE	106560435	LOC106560435	histone-binding protein N1/N2-like	chrNC_059451.1	+	42423687	42423963			42423250	42423360	42424256	42424297	0	0.346,0.501,0.271,0.226,0.428,0.309,0.209,0.26,0.204,0.173,0.148,0.492,0.112,0.187,0.0	0.031,0.08,0.076,0.227,0.07,0.095,0.046,0.038,0.125,0.107,0.05,0.036,0.18,0.063,0.274,0.025,0.05,0.058,0.048	0.169
control (0 dpi) vs 9 dpi	SE	106590894	LOC106590894	tumor protein D52-like	chrNC_059455.1	+	90076117	90076144			90069008	90069110	90076777	90076819	0.000102136	0.773,0.953,0.661,0.814,0.868,0.854,0.948,1.0,0.637,0.905,0.836,1.0,0.785,1.0,1.0	0.593,0.745,0.661,1.0,0.776,0.661,1.0,0.724,0.854,0.785,0.791,0.773,0.622,0.593,0.523,0.196,0.493,0.7,0.814	0.169
control (0 dpi) vs 9 dpi	IR	106580689	wdfy1	WD repeat and FYVE domain containing 1	chrNC_059461.1	+	73564865	73568077			73564865	73567208	73567284	73568077	0.00237611	1.0,0.797,0.53,1.0,1.0,1.0,1.0,1.0,1.0,1.0,1.0,1.0,1.0,1.0,1.0	1.0,0.197,0.403,0.14,0.366,0.432,1.0,0.404,1.0,1.0,1.0,1.0,1.0,1.0,1.0,1.0,1.0,1.0,1.0	0.169
control (0 dpi) vs 9 dpi	MXE	106572050	ube4b	ubiquitination factor E4B, UFD2 homolog (S. cerevisiae)	chrNC_059456.1	-	79544021	79544132	79547863	79548316	79542326	79542468	79549935	79550161	2.21484e-09	1.0,1.0,0.636,1.0,1.0,1.0,0.677,0.467,1.0,1.0,1.0,1.0,1.0,0.259,0.0	0.737,0.71,0.562,0.769,0.557,0.259,0.394,0.689,0.665,0.535,1.0,0.344,0.512,0.55,1.0,0.467,1.0,0.512,0.759	0.17
control (0 dpi) vs 9 dpi	SE	106609046	LOC106609046	zinc finger protein 583	chrNC_059442.1	-	87759779	87759903			87757291	87759611	87760007	87760104	4.66774e-06	0.876,1.0,1.0,0.588,1.0,0.69,0.876,1.0,1.0,1.0,0.87,1.0,1.0,1.0,1.0	0.426,1.0,1.0,1.0,0.722,0.526,0.649,0.497,0.799,0.4,0.81,0.787,1.0,0.565,1.0,1.0,1.0,0.759,0.426	0.171
control (0 dpi) vs 9 dpi	A5SS	100380334	LOC100380334	eukaryotic translation initiation factor 3, subunit A	chrNC_059459.1	-	8041139	8041302			8041151	8041302	8040779	8040967	1.73805e-11	0.455,0.471,0.491,0.412,0.438,0.591,0.279,0.48,0.444,0.369,0.458,0.472,0.3,0.454,0.444	0.295,0.244,0.23,0.326,0.232,0.281,0.228,0.302,0.298,0.338,0.198,0.245,0.216,0.234,0.462,0.167,0.25,0.288,0.193	0.173
control (0 dpi) vs 9 dpi	SE	106565016	LOC106565016	RNA-binding protein 39	chrNC_059453.1	+	39137395	39137461			39136764	39136950	39137564	39137618	1.24634e-05	0.834,0.648,0.776,0.833,1.0,1.0,0.85,0.848,0.794,0.796,0.718,0.831,0.344,1.0,1.0	0.619,0.677,0.547,0.612,0.631,0.759,0.683,0.505,0.653,0.667,0.674,0.71,0.484,0.645,1.0,0.327,0.434,0.625,1.0	0.173
control (0 dpi) vs 9 dpi	SE	106571262	LOC106571262	5'-3' exoribonuclease 2	chrNC_059456.1	-	31903516	31903561			31902821	31902910	31903810	31903954	4.25908e-07	0.901,0.527,0.884,0.822,0.662,0.861,0.884,0.877,0.718,0.798,0.903,0.719,1.0,1.0,0.812	0.703,0.736,0.624,0.637,0.598,0.583,0.836,0.608,0.731,0.643,0.618,0.627,0.739,0.708,0.441,0.65,0.592,0.65,0.63	0.174
control (0 dpi) vs 9 dpi	SE	106571593	LOC106571593	serine/threonine-protein phosphatase 2A 56 kDa regulatory subunit	chrNC_059456.1	-	52280411	52280625			52269593	52269793	52289529	52289695	0.00172834	0.337,0.203,0.504,0.28,0.078,0.67,0.318,0.504,0.203,0.471,0.276,0.169,0.337,0.64,0.433	0.098,0.137,0.195,0.203,0.113,0.113,0.314,0.038,0.078,0.119,0.097,0.483,0.203,0.073,0.0,1.0,0.16,0.043,0.092	0.174
control (0 dpi) vs 9 dpi	SE	106577444	LOC106577444	leucine-rich repeat and calponin homology domain-containing protein 4-like	chrNC_059459.1	-	50870495	50870632			50869157	50869302	50874415	50874579	8.33848e-09	1.0,1.0,0.582,0.676,1.0,0.0,0.258,1.0,0.777,1.0,1.0,1.0,1.0,1.0,1.0	0.41,0.758,0.713,0.0,0.375,0.747,1.0,0.582,0.465,0.657,0.736,0.709,0.53,0.954,1.0,0.303,1.0,0.51,0.793	0.175
control (0 dpi) vs 9 dpi	SE	106608096	LOC106608096	transcriptional repressor protein YY1	chrNC_059447.1	+	75873453	75873498			75872975	75873165	75873765	75873826	2.25471e-07	1.0,0.684,1.0,0.832,0.553,1.0,0.712,0.788,0.872,0.855,1.0,1.0,1.0,1.0,0.788	0.712,0.553,0.783,0.236,0.826,0.553,0.634,0.788,1.0,0.728,0.889,0.756,0.66,0.805,0.553,1.0,0.607,0.668,0.481	0.176
control (0 dpi) vs 9 dpi	SE	100286610	eif3c	eukaryotic translation initiation factor 3, subunit C	chrNC_059460.1	-	65183329	65183371			65182803	65182845	65183937	65183985	1.56808e-05	0.528,0.505,0.359,0.481,0.536,0.504,0.442,0.497,0.607,0.356,0.46,0.364,0.613,0.212,0.656	0.318,0.141,0.309,0.3,0.278,0.331,0.402,0.345,0.258,0.204,0.266,0.209,0.299,0.289,0.432,0.477,0.331,0.214,0.241	0.178
control (0 dpi) vs 9 dpi	SE	100196715	pus7	pseudouridylate synthase 7 homolog (S. cerevisiae)	chrNC_059451.1	+	80770221	80770298			80769354	80769436	80772392	80772737	4.63548e-07	0.918,1.0,0.876,0.861,1.0,1.0,0.854,1.0,1.0,0.892,1.0,1.0,1.0,1.0,1.0	0.678,0.196,1.0,1.0,0.642,1.0,1.0,0.838,0.725,0.896,0.857,1.0,0.913,0.94,0.709,0.108,1.0,0.896,0.448	0.179
control (0 dpi) vs 9 dpi	A3SS	100380362	LOC100380362	zinc finger, MIZ-type containing 2	chrNC_059442.1	+	156632419	156632809			156632637	156632809	156627944	156628135	1.34578e-13	0.279,0.601,0.334,0.334,0.0,0.429,0.251,0.201,0.244,0.182,0.111,0.408,0.201,0.385,0.143	0.0,0.334,0.0,0.0,0.0,0.111,0.501,0.0,0.018,0.0,0.07,0.0,0.122,0.055,0.111,0.334,0.035,0.07,0.0	0.181
control (0 dpi) vs 9 dpi	SE	106575703	LOC106575703	uncharacterized LOC106575703	chrNC_059457.1	-	78793688	78793736			78793334	78793379	78793970	78794176	0.000348384	0.751,0.923,1.0,0.834,0.849,0.501,0.715,0.694,0.644,0.615,0.76,0.746,0.42,0.58,0.668	0.619,0.376,0.596,0.874,0.591,0.674,0.319,0.712,0.609,0.518,0.529,0.479,0.564,0.562,0.347,0.394,0.496,0.444,0.347	0.184
control (0 dpi) vs 9 dpi	MXE	100306748	khk	ketohexokinase	chrNC_059442.1	+	8667792	8667927	8673408	8673481	8667197	8667332	8675798	8675945	0	0.285,0.207,0.285,0.249,0.282,0.212,0.304,0.288,0.317,0.249,0.278,0.253,0.349,0.26,0.197	0.153,0.072,0.013,0.0,0.115,0.26,0.028,0.0,0.223,0.03,0.156,0.0,0.148,0.0,0.182,0.0,0.0,0.105,0.06	0.186
control (0 dpi) vs 9 dpi	SE	100195767	LOC100195767	protein kinase C-binding protein 1	chrNC_059454.1	-	25096647	25096869			25096046	25096160	25097712	25097873	1.6564e-05	0.896,0.598,1.0,0.517,1.0,0.426,0.527,1.0,0.832,0.634,1.0,1.0,1.0,1.0,0.776	1.0,0.634,0.634,0.497,0.54,1.0,0.817,0.69,0.302,0.756,0.405,1.0,0.712,0.504,0.832,0.271,0.527,0.481,0.331	0.186
control (0 dpi) vs 9 dpi	SE	106600844	LOC106600844	coatomer subunit zeta-1	chrNC_059444.1	-	57428217	57428250			57426399	57427275	57429060	57429099	8.59124e-06	0.63,0.371,0.524,0.555,0.637,0.596,0.647,0.533,0.544,0.678,0.547,0.66,0.355,0.592,0.587	0.344,0.059,0.341,0.147,0.388,0.349,0.349,0.334,0.451,0.359,0.421,0.442,0.557,0.322,0.408,0.256,0.553,0.395,0.549	0.194
control (0 dpi) vs 9 dpi	SE	106564271	LOC106564271	histone-arginine methyltransferase CARM1	chrNC_059453.1	+	14877414	14877483			14876820	14876904	14877718	14879136	0.000241173	0.811,1.0,0.792,0.798,0.419,0.861,0.593,0.907,0.804,0.598,0.767,0.87,1.0,0.902,0.822	0.461,0.673,0.6,1.0,0.662,0.435,0.572,0.603,0.613,0.478,0.602,0.648,0.679,0.607,0.291,0.485,0.812,0.486,0.69	0.196
control (0 dpi) vs 9 dpi	MXE	106578327	LOC106578327	eukaryotic translation initiation factor 3 subunit C	chrNC_059460.1	+	4760004	4760049	4760257	4760305	4757892	4757937	4761447	4761486	3.1062e-12	0.755,0.776,0.84,0.695,0.631,0.602,0.604,0.754,0.691,0.691,0.723,0.597,0.435,0.639,0.722	0.463,0.278,0.509,0.488,0.493,0.475,0.468,0.505,0.521,0.547,0.5,0.544,0.516,0.522,0.525,0.435,0.445,0.459,0.426	0.197
control (0 dpi) vs 9 dpi	A3SS	106583011	LOC106583011	ankyrin repeat and SAM domain-containing protein 1A	chrNC_059463.1	+	21947005	21950367			21949770	21950367	21941482	21941665	1.27496e-06	0.396,1.0,0.292,0.684,1.0,0.278,0.572,1.0,1.0,1.0,1.0,0.188,1.0,1.0,1.0	0.126,1.0,0.603,1.0,0.166,0.077,0.278,0.182,1.0,0.336,0.501,0.213,0.766,0.691,0.272,1.0,1.0,0.488,1.0	0.198
control (0 dpi) vs 9 dpi	SE	106565230	LOC106565230	eukaryotic translation initiation factor 4B	chrNC_059453.1	-	48635889	48636019			48633869	48633942	48642146	48642181	4.72682e-06	0.567,0.59,0.688,0.827,0.627,0.844,0.657,0.607,0.496,0.653,0.794,0.525,0.545,0.706,0.534	0.242,0.447,0.499,0.59,0.524,0.453,0.375,0.369,0.508,0.318,0.365,0.59,0.439,0.425,0.435,0.35,0.524,0.36,0.613	0.201
control (0 dpi) vs 9 dpi	SE	106571089	LOC106571089	protein max	chrNC_059456.1	-	23306985	23307057			23302920	23303059	23307553	23307673	0.000251317	0.716,0.834,0.779,0.847,0.85,0.502,0.649,0.579,0.858,0.749,0.704,0.689,1.0,1.0,0.761	0.729,0.638,0.456,0.557,0.644,0.367,0.716,0.566,0.418,0.557,0.797,0.652,0.483,0.391,0.393,0.522,0.593,0.686,0.581	0.202
control (0 dpi) vs 9 dpi	SE	106578327	LOC106578327	eukaryotic translation initiation factor 3 subunit C	chrNC_059460.1	+	4760004	4760049			4757892	4757937	4760257	4760305	0	0.749,0.803,0.851,0.7,0.664,0.626,0.616,0.753,0.72,0.696,0.751,0.582,0.546,0.671,0.742	0.527,0.464,0.533,0.446,0.5,0.526,0.487,0.564,0.557,0.503,0.531,0.477,0.481,0.518,0.432,0.456,0.476,0.49,0.432	0.203
control (0 dpi) vs 9 dpi	SE	106575550	LOC106575550	ATP-dependent RNA helicase DDX3X-like	chrNC_059457.1	+	75021153	75021201			75020536	75020587	75022187	75022509	0.000774217	0.858,1.0,1.0,0.707,0.376,1.0,0.301,0.232,0.376,0.828,1.0,0.601,1.0,1.0,1.0	0.751,0.751,0.693,0.501,0.33,0.287,0.194,0.266,0.376,0.312,0.585,1.0,0.397,0.567,0.784,1.0,0.408,0.376,0.858	0.203
control (0 dpi) vs 9 dpi	IR	106585489	LOC106585489	sodium bicarbonate cotransporter 3-like	chrNC_059446.1	-	79068705	79072253			79068705	79070067	79070220	79072253	0	1.0,1.0,1.0,1.0,1.0,1.0,1.0,1.0,1.0,1.0,1.0,1.0,1.0,1.0,1.0	0.618,0.618,0.816,1.0,0.744,1.0,0.492,0.815,0.928,1.0,0.795,0.618,0.771,0.626,1.0,0.764,0.729,0.788,1.0	0.204
control (0 dpi) vs 9 dpi	IR	106568071	LOC106568071	kinase suppressor of Ras 1	chrNC_059454.1	-	87475104	87478202			87475104	87476906	87478068	87478202	1.3028e-12	0.814,1.0,1.0,1.0,1.0,1.0,1.0,1.0,0.587,1.0,1.0,1.0,1.0,1.0,1.0	0.615,1.0,0.874,0.515,0.694,0.535,1.0,0.649,0.78,0.67,0.777,0.587,0.735,0.756,1.0,1.0,0.515,0.656,1.0	0.204
control (0 dpi) vs 9 dpi	A3SS	106568071	LOC106568071	kinase suppressor of Ras 1	chrNC_059454.1	-	87475104	87477642			87475104	87476906	87478068	87478202	4.94572e-12	0.835,1.0,1.0,1.0,1.0,1.0,1.0,1.0,0.591,1.0,1.0,1.0,1.0,1.0,1.0	0.643,1.0,0.881,0.52,0.696,0.567,1.0,0.623,0.783,0.665,0.76,0.619,0.724,0.749,1.0,1.0,0.48,0.687,1.0	0.204
control (0 dpi) vs 9 dpi	SE	106578535	pfkpa	phosphofructokinase, platelet a	chrNC_059460.1	+	16555453	16555549			16555046	16555155	16555854	16555950	3.48941e-06	0.486,0.564,0.362,0.531,0.302,0.302,0.404,0.411,0.361,0.447,0.313,0.419,0.0,0.647,0.684	0.365,0.156,0.256,0.302,0.21,0.086,0.126,0.174,0.225,0.186,0.351,0.393,0.195,0.099,0.0,0.126,0.145,0.232,0.393	0.204
control (0 dpi) vs 9 dpi	SE	106570934	LOC106570934	zinc finger RNA-binding protein	chrNC_059456.1	-	8581222	8581320			8580200	8580296	8584295	8584455	3.00785e-13	0.897,1.0,1.0,1.0,1.0,1.0,1.0,0.94,1.0,1.0,0.701,1.0,1.0,1.0,1.0	1.0,0.824,0.727,0.461,0.762,1.0,1.0,0.76,0.872,0.562,0.688,0.701,0.868,0.635,0.631,0.532,1.0,0.49,1.0	0.205
control (0 dpi) vs 9 dpi	SE	106575282	LOC106575282	rho GTPase-activating protein 6-like	chrNC_059458.1	-	16869527	16869599			16866655	16869440	16870161	16870394	0.00460629	0.827,1.0,0.766,0.735,0.502,0.834,0.901,0.883,1.0,0.413,0.751,0.716,1.0,0.847,0.547	0.335,0.251,0.623,1.0,0.74,0.446,1.0,0.537,0.573,0.883,0.48,0.668,0.442,0.764,0.602,0.402,0.393,0.716,0.091	0.205
control (0 dpi) vs 9 dpi	SE	100380407	ical	Calpastatin	chrNC_059453.1	-	51122977	51123100			51122562	51122607	51124383	51124479	0.00319387	0.431,0.577,0.417,0.508,0.295,0.447,0.519,0.395,0.246,0.427,0.528,0.417,1.0,0.45,0.577	0.24,0.45,0.307,0.528,0.227,0.376,0.115,0.18,0.203,0.386,0.332,0.294,0.28,0.241,0.271,0.138,0.15,0.368,0.157	0.206
control (0 dpi) vs 9 dpi	SE	100196362	mtx2	metaxin 2	chrNC_059458.1	-	5674907	5674946			5670879	5671005	5675455	5675548	0	0.878,0.923,0.877,0.809,0.926,0.919,0.853,0.835,0.778,0.856,0.916,0.799,0.85,0.882,0.728	0.729,0.871,0.538,0.701,0.593,0.672,0.606,0.649,0.64,0.519,0.628,0.721,0.633,0.638,0.65,0.765,0.582,0.7,0.475	0.207
control (0 dpi) vs 9 dpi	SE	100380672	LOC100380672	RNA-binding protein 5-B	chrNC_059453.1	-	85991135	85991196			85990707	85990770	85991523	85991607	0.000286208	1.0,1.0,1.0,1.0,0.71,1.0,0.792,0.792,0.685,1.0,0.631,1.0,1.0,1.0,0.6	0.476,0.56,0.691,1.0,0.577,0.5,0.521,0.807,0.831,0.698,0.661,0.329,0.62,0.624,1.0,0.685,0.932,0.503,0.766	0.208
control (0 dpi) vs 9 dpi	MXE	106578404	relch	RAB11 binding and LisH domain, coiled-coil and HEAT repeat containing	chrNC_059460.1	-	8922478	8922561	8923460	8923543	8922144	8922208	8935632	8935732	0.000706107	0.774,0.6,0.818,0.806,1.0,1.0,1.0,0.88,0.733,0.75,0.944,1.0,0.5,0.8,0.333	0.947,1.0,0.333,0.333,0.429,0.8,0.619,0.312,0.5,0.273,0.714,0.375,0.667,0.355,1.0,0.375,0.417,0.714,1.0	0.208
control (0 dpi) vs 9 dpi	A5SS	106610942	LOC106610942	transmembrane protein KIAA1109 homolog	chrNC_059450.1	-	25487105	25487295			25487198	25487295	25483691	25483853	0.00894496	0.331,0.18,0.355,0.428,1.0,0.377,0.501,0.233,0.497,0.099,0.351,0.18,0.081,0.248,0.725	0.492,0.0,0.034,0.0,0.15,0.112,0.0,0.04,0.397,0.081,0.305,0.0,0.264,0.065,0.305,0.081,0.18,0.206,0.37	0.21
control (0 dpi) vs 9 dpi	SE	106604689	LOC106604689	eukaryotic translation initiation factor 3 subunit A	chrNC_059442.1	-	52158626	52158644			52158069	52158509	52158745	52158834	0	0.841,0.616,0.783,0.873,0.903,0.828,0.882,0.849,0.736,0.824,0.897,0.871,0.737,0.887,0.823	0.665,0.8,0.647,0.658,0.634,0.699,0.475,0.515,0.692,0.614,0.616,0.563,0.545,0.71,0.641,0.541,0.434,0.532,0.616	0.213
control (0 dpi) vs 9 dpi	SE	106580911	LOC106580911	arf-GAP domain and FG repeat-containing protein 1	chrNC_059461.1	-	57110859	57110970			57104556	57104746	57112986	57113170	0	0.941,1.0,1.0,0.888,0.581,0.735,1.0,0.883,1.0,1.0,1.0,1.0,1.0,1.0,1.0	0.888,0.613,0.593,1.0,0.704,0.748,0.284,0.621,0.649,0.879,0.63,0.847,0.659,0.912,0.581,1.0,0.766,0.752,0.581	0.214
control (0 dpi) vs 9 dpi	SE	106582140	LOC106582140	septin-7-like	chrNC_059443.1	+	37090986	37091007			37089993	37090122	37091621	37091757	0	0.65,0.735,0.576,0.735,0.848,0.871,0.807,0.669,0.766,0.769,0.648,0.69,0.775,0.751,0.774	0.494,0.473,0.491,0.513,0.566,0.664,0.383,0.491,0.558,0.514,0.536,0.6,0.499,0.533,0.538,0.526,0.495,0.506,0.542	0.215
control (0 dpi) vs 9 dpi	SE	100196047	LOC100196047	nuclear receptor coactivator 6	chrNC_059454.1	+	17476845	17476989			17475621	17476339	17477128	17477901	0.00468405	1.0,0.502,1.0,1.0,1.0,0.669,1.0,1.0,1.0,1.0,0.835,1.0,1.0,1.0,1.0	0.752,0.702,0.901,1.0,0.31,0.502,0.063,1.0,0.574,0.502,1.0,0.0,0.716,1.0,1.0,1.0,0.627,1.0,1.0	0.215
control (0 dpi) vs 9 dpi	IR	106612385	LOC106612385	suppressor of cytokine signaling 3-like	chrNC_059442.1	-	80879888	80882096			80879888	80880318	80881767	80882096	1.20068e-09	1.0,1.0,0.648,0.832,1.0,1.0,0.882,0.812,0.836,0.888,0.706,1.0,1.0,1.0,0.718	0.676,0.468,0.72,0.402,0.632,0.712,0.72,0.302,0.667,0.608,0.727,0.73,0.718,0.82,0.85,0.793,0.482,0.745,1.0	0.216
control (0 dpi) vs 9 dpi	MXE	106567746	LOC106567746	uncharacterized LOC106567746	chrNC_059443.1	+	38148876	38149598	38150415	38150463	38148733	38148764	38150958	38151228	6.57519e-10	0.733,1.0,0.39,0.721,1.0,1.0,1.0,1.0,0.834,1.0,0.626,1.0,1.0,1.0,1.0	1.0,0.578,0.535,1.0,0.707,0.545,1.0,0.622,0.396,0.675,0.52,0.617,0.539,0.526,1.0,0.615,0.753,0.57,0.533	0.217
control (0 dpi) vs 9 dpi	IR	106606847	tmed1a	transmembrane p24 trafficking protein 1a	chrNC_059447.1	+	27257081	27258470			27257081	27257332	27257365	27258470	2.59914e-06	0.898,1.0,1.0,0.793,0.828,1.0,1.0,0.779,1.0,1.0,0.865,1.0,1.0,0.9,1.0	0.633,1.0,0.541,1.0,0.61,0.518,0.642,0.121,0.775,0.805,0.852,0.457,0.707,0.699,1.0,1.0,0.734,0.883,0.633	0.221
control (0 dpi) vs 9 dpi	SE	106564788	LOC106564788	serine/arginine-rich splicing factor 7	chrNC_059453.1	+	37495088	37495133			37492457	37492511	37495711	37495984	0	0.297,0.219,0.227,0.194,0.197,0.23,0.202,0.22,0.387,0.306,0.299,0.515,0.317,0.208,0.112	0.12,0.036,0.012,0.014,0.052,0.024,0.042,0.018,0.05,0.011,0.039,0.018,0.046,0.037,0.073,0.054,0.041,0.028,0.044	0.222
control (0 dpi) vs 9 dpi	A5SS	106570112	LOC106570112	pygopus homolog 2-like	chrNC_059455.1	-	57055169	57056115			57055908	57056115	57035128	57035178	2.84747e-10	0.769,1.0,1.0,0.379,0.447,1.0,1.0,1.0,1.0,0.736,1.0,1.0,1.0,1.0,1.0	0.7,1.0,0.324,1.0,0.524,0.231,0.447,0.296,0.643,0.824,0.654,0.723,0.736,0.582,1.0,0.461,1.0,1.0,0.519	0.222
control (0 dpi) vs 9 dpi	SE	106568660	phb2a	prohibitin 2a	chrNC_059455.1	+	5038547	5038879			5037646	5037732	5039078	5040029	0.00399226	0.672,0.486,0.642,0.405,0.368,0.54,0.597,0.642,0.723,0.509,0.97,1.0,0.59,1.0,1.0	1.0,0.136,0.751,0.387,0.319,0.313,0.192,0.739,0.421,0.287,0.67,0.26,0.55,0.367,0.707,0.164,0.766,0.232,0.375	0.222
control (0 dpi) vs 9 dpi	SE	106578535	pfkpa	phosphofructokinase, platelet a	chrNC_059460.1	+	16574422	16574575			16572708	16572861	16575186	16575351	4.64293e-09	0.637,0.677,0.561,0.547,0.557,0.598,0.693,0.546,0.564,0.548,0.506,0.365,0.437,0.863,0.392	0.452,0.326,0.229,0.463,0.361,0.298,0.364,0.36,0.284,0.235,0.349,0.211,0.441,0.276,0.475,0.512,0.214,0.348,0.326	0.223
control (0 dpi) vs 9 dpi	SE	100194760	nfyc	nuclear transcription factor Y subunit gamma	chrNC_059455.1	+	85382581	85382653			85375234	85375423	85383276	85383426	3.21079e-09	0.323,0.237,0.386,0.498,0.365,0.502,0.402,0.346,0.524,0.313,0.248,0.298,0.602,0.232,0.502	0.277,0.084,0.13,0.0,0.198,0.077,0.241,0.133,0.165,0.181,0.115,0.15,0.203,0.128,0.264,0.031,0.242,0.201,0.251	0.224
control (0 dpi) vs 9 dpi	SE	106586592	LOC106586592	zinc finger MYM-type protein 2-like	chrNC_059466.1	+	31224048	31224261			31220848	31221011	31229188	31229351	0.000106102	1.0,1.0,1.0,0.39,1.0,1.0,1.0,1.0,0.849,1.0,1.0,1.0,1.0,1.0,1.0	0.719,1.0,0.434,1.0,0.453,1.0,1.0,1.0,0.633,0.641,0.803,1.0,0.881,0.728,1.0,0.203,0.561,0.365,0.338	0.225
control (0 dpi) vs 9 dpi	SE	106613959	fam20b	FAM20B glycosaminoglycan xylosylkinase	chrNC_059451.1	+	30193163	30193194			30192819	30193011	30204375	30204435	7.68595e-12	0.392,0.0,0.0,0.26,0.678,0.0,0.149,0.286,0.513,0.701,0.0,0.539,0.319,0.0,0.0	0.19,0.0,0.0,0.0,0.0,0.0,0.0,0.0,0.0,0.0,0.26,0.0,0.123,0.0,0.0,0.0,0.0,0.0,0.0	0.226
control (0 dpi) vs 9 dpi	A3SS	100196622	at7l3	Ataxin-7-like protein 3	chrNC_059444.1	+	73569440	73570473			73569494	73570473	73568625	73568671	0.00383646	0.893,1.0,0.852,0.812,1.0,0.463,1.0,0.882,0.535,0.521,0.71,0.852,1.0,0.668,1.0	0.71,0.742,0.728,1.0,0.742,0.463,0.425,0.341,0.577,0.678,0.688,0.535,0.932,0.535,0.223,0.654,0.365,0.305,0.454	0.228
control (0 dpi) vs 9 dpi	SE	106566145	dctn2	dynactin 2 (p50)	chrNC_059453.1	-	91697284	91697290			91696038	91696135	91700087	91700156	0	0.262,0.138,0.285,0.238,0.203,0.156,0.201,0.381,0.427,0.156,0.153,0.369,0.357,0.201,0.209	0.0,0.0,0.0,0.0,0.034,0.0,0.0,0.006,0.097,0.0,0.03,0.022,0.055,0.009,0.062,0.0,0.0,0.008,0.046	0.23
control (0 dpi) vs 9 dpi	A5SS	106601189	ralgapa1	Ral GTPase activating protein catalytic subunit alpha 1	chrNC_059442.1	+	35406756	35408223			35406756	35406939	35409735	35409860	0.000162837	0.235,1.0,1.0,1.0,1.0,0.314,1.0,1.0,0.412,1.0,0.485,0.677,1.0,0.53,1.0	0.281,1.0,0.564,1.0,0.463,1.0,1.0,0.041,0.287,0.228,0.097,1.0,0.274,0.259,1.0,0.244,1.0,0.158,0.492	0.23
control (0 dpi) vs 9 dpi	SE	106560508	znf638	zinc finger protein 638	chrNC_059459.1	+	80565706	80567556			80563172	80563287	80568972	80569034	0.00258139	0.755,1.0,1.0,0.351,1.0,0.632,0.845,1.0,0.615,1.0,1.0,0.827,1.0,1.0,0.725	0.685,0.595,0.696,0.755,0.803,0.323,0.559,0.818,0.465,0.508,1.0,0.444,0.762,0.637,0.671,0.47,0.315,0.733,0.546	0.23
control (0 dpi) vs 9 dpi	SE	106601544	LOC106601544	ER membrane protein complex subunit 10	chrNC_059444.1	-	72214722	72214823			72213808	72214095	72219811	72219902	9.2786e-07	0.456,0.55,0.427,0.508,0.359,0.386,0.476,0.527,0.47,0.495,0.435,0.667,0.822,0.606,0.321	0.372,0.231,0.13,0.0,0.229,0.316,0.316,0.242,0.319,0.285,0.296,0.34,0.274,0.463,0.37,0.139,0.214,0.246,0.324	0.232
control (0 dpi) vs 9 dpi	IR	106611641	LOC106611641	choline transporter-like protein 1	chrNC_059450.1	-	66338895	66343192			66338895	66341887	66343090	66343192	0	1.0,0.639,1.0,0.8,1.0,1.0,1.0,0.716,1.0,1.0,0.759,1.0,1.0,1.0,1.0	0.616,1.0,0.626,1.0,0.549,0.563,0.696,1.0,1.0,0.61,0.251,0.417,0.718,0.487,1.0,0.755,1.0,0.396,0.507	0.233
control (0 dpi) vs 9 dpi	SE	106590894	LOC106590894	tumor protein D52-like	chrNC_059455.1	+	90076777	90076819			90076117	90076144	90077507	90077556	0.000278946	0.323,0.448,0.488,0.636,0.463,0.679,0.586,0.451,0.447,0.304,0.328,0.425,0.733,0.432,0.748	0.388,0.297,0.137,0.388,0.2,0.304,0.0,0.445,0.352,0.282,0.449,0.458,0.121,0.231,0.096,0.0,0.131,0.312,0.458	0.234
control (0 dpi) vs 9 dpi	IR	106604332	LOC106604332	beta-2 adrenergic receptor-like	chrNC_059446.1	-	14477324	14486993			14477324	14482069	14485576	14486993	9.07422e-14	0.682,0.363,1.0,0.497,1.0,1.0,1.0,1.0,0.423,1.0,0.479,1.0,1.0,1.0,1.0	0.734,0.718,0.775,1.0,0.281,0.617,0.026,1.0,0.137,0.695,0.701,0.268,0.367,0.524,0.581,1.0,1.0,0.39,0.433	0.238
control (0 dpi) vs 9 dpi	SE	106567908	LOC106567908	nuclear pore complex protein Nup98-Nup96-like	chrNC_059454.1	+	81595537	81595585			81594764	81594863	81596158	81596344	1.1665e-07	0.617,1.0,1.0,1.0,1.0,1.0,0.617,1.0,0.809,1.0,1.0,1.0,0.547,1.0,1.0	0.484,0.784,0.723,0.0,0.617,0.211,0.576,0.689,0.797,0.76,0.437,0.601,0.707,0.751,1.0,1.0,0.858,0.636,1.0	0.241
control (0 dpi) vs 9 dpi	IR	106568513	LOC106568513	lysosome membrane protein 2-like	chrNC_059454.1	-	106404615	106408771			106404615	106406617	106406722	106408771	0.00558658	0.316,0.354,0.231,0.263,0.234,0.212,0.864,0.812,0.33,0.24,0.311,0.732,1.0,1.0,1.0	0.226,0.237,0.301,0.354,0.229,0.413,0.291,0.255,0.231,0.22,0.243,0.105,0.241,0.222,0.124,1.0,0.283,0.118,0.265	0.245
control (0 dpi) vs 9 dpi	MXE	100306748	khk	ketohexokinase	chrNC_059442.1	+	8667792	8667927	8673408	8673481	8666413	8666530	8675798	8675945	6.82081e-14	0.404,0.33,0.425,0.367,0.429,0.298,0.409,0.392,0.439,0.349,0.4,0.334,0.523,0.368,0.31	0.23,0.149,0.022,0.0,0.242,0.412,0.091,0.036,0.333,0.051,0.247,0.0,0.253,0.0,0.315,0.0,0.0,0.234,0.0	0.248
control (0 dpi) vs 9 dpi	SE	100380865	kars1	lysyl-tRNA synthetase 1	chrNC_059452.1	+	18936604	18936793			18930313	18930395	18936971	18937113	2.01945e-08	0.383,0.62,0.325,0.342,0.409,0.404,0.618,0.503,0.447,0.586,0.6,0.475,1.0,0.505,0.622	0.261,0.305,0.2,0.218,0.27,0.254,0.294,0.281,0.224,0.309,0.229,0.371,0.264,0.21,0.281,0.32,0.231,0.248,0.332	0.254
control (0 dpi) vs 9 dpi	SE	100194554	LOC100194554	solute carrier family 25 member 3	chrNC_059448.1	-	36680997	36681122			36680017	36680148	36682152	36682310	0	0.375,0.578,0.313,0.385,0.284,0.347,0.342,0.468,0.595,0.339,0.281,0.396,0.513,0.441,0.277	0.279,0.356,0.153,0.0,0.152,0.415,0.043,0.025,0.175,0.106,0.18,0.069,0.113,0.127,0.055,0.109,0.094,0.066,0.156	0.255
control (0 dpi) vs 9 dpi	MXE	106578535	pfkpa	phosphofructokinase, platelet a	chrNC_059460.1	+	16555453	16555549	16555854	16555950	16555046	16555155	16557730	16557823	9.4064e-12	0.61,0.476,0.479,0.631,0.471,0.44,0.624,0.594,0.492,0.596,0.486,0.417,0.667,0.806,0.714	0.45,0.19,0.333,0.6,0.291,0.165,0.333,0.24,0.388,0.304,0.378,0.453,0.308,0.207,0.231,0.222,0.194,0.257,0.385	0.255
control (0 dpi) vs 9 dpi	SE	106611638	LOC106611638	elongator complex protein 1-like	chrNC_059450.1	-	66309846	66309907			66309655	66309736	66310166	66310319	0.00454153	0.867,1.0,0.718,0.4,0.521,0.45,0.831,0.633,0.633,0.693,1.0,0.577,1.0,1.0,1.0	0.266,0.56,0.483,0.353,0.521,1.0,0.047,0.392,0.503,0.375,0.298,0.395,0.656,0.533,0.731,0.56,1.0,0.29,0.521	0.256
control (0 dpi) vs 9 dpi	SE	106571617	cep43	centrosomal protein 43	chrNC_059456.1	-	50486852	50486909			50485858	50486082	50487394	50487472	0	0.606,0.487,0.46,0.385,0.289,0.611,0.412,0.432,0.304,0.366,0.479,0.421,0.503,0.374,0.234	0.225,0.219,0.128,0.23,0.134,0.233,0.123,0.097,0.173,0.128,0.155,0.123,0.165,0.196,0.29,0.112,0.17,0.118,0.158	0.257
control (0 dpi) vs 9 dpi	SE	106586592	LOC106586592	zinc finger MYM-type protein 2-like	chrNC_059466.1	+	31224048	31224300			31220848	31221011	31229188	31229351	2.2103e-05	1.0,1.0,1.0,0.31,1.0,1.0,1.0,1.0,0.838,1.0,1.0,1.0,1.0,1.0,1.0	0.611,1.0,0.344,1.0,0.382,1.0,1.0,1.0,0.564,0.56,0.771,1.0,0.858,0.656,1.0,0.183,0.553,0.36,0.183	0.258
control (0 dpi) vs 9 dpi	SE	106584564	pot1	protection of telomeres 1 homolog	chrNC_059464.1	-	38037759	38037955			38036438	38036566	38053886	38053988	0.000391306	0.528,0.487,0.9,0.638,0.504,1.0,0.613,0.404,0.459,0.591,0.388,0.404,1.0,0.449,0.352	0.24,0.449,0.25,1.0,0.249,0.253,0.114,0.167,0.271,0.391,0.307,0.165,0.213,0.332,0.599,0.275,0.529,0.19,0.119	0.259
control (0 dpi) vs 9 dpi	SE	106569461	LOC106569461	rho GTPase-activating protein 45-like	chrNC_059455.1	+	36032487	36032580			36032168	36032320	36032727	36032793	1.93883e-05	0.836,0.281,0.456,0.584,0.606,0.807,0.446,0.601,0.623,0.638,0.774,0.755,0.755,0.888,0.888	0.569,0.606,0.29,0.099,0.33,0.506,0.656,0.371,0.404,0.329,0.36,0.481,0.323,0.432,0.435,0.55,0.257,0.318,0.281	0.263
control (0 dpi) vs 9 dpi	SE	106601026	atp6v0a1a	ATPase H+ transporting V0 subunit a1a	chrNC_059444.1	+	61051295	61051313			61049412	61049523	61051874	61051992	7.12219e-11	0.445,0.445,0.445,0.635,0.401,0.286,0.127,0.124,0.338,0.18,0.248,0.041,0.445,0.0,0.517	0.0,0.0,0.0,0.0,0.167,0.082,0.0,0.039,0.041,0.091,0.111,0.118,0.151,0.026,0.0,0.0,0.0,0.048,0.0	0.266
control (0 dpi) vs 9 dpi	SE	106568455	LOC106568455	alpha-adducin-like	chrNC_059454.1	-	103392060	103392444			103391092	103391185	103392713	103392870	0	0.371,0.365,0.408,0.404,0.25,0.495,0.378,0.393,0.5,0.342,0.359,0.291,0.138,0.812,0.39	0.237,0.166,0.09,0.172,0.196,0.08,0.036,0.077,0.105,0.079,0.145,0.064,0.186,0.077,0.215,0.092,0.12,0.102,0.151	0.267
control (0 dpi) vs 9 dpi	SE	106608002	utrn	utrophin	chrNC_059447.1	+	70763812	70763851			70757508	70757645	70764239	70764305	4.66031e-05	0.839,0.62,0.932,0.683,0.465,1.0,0.839,0.836,0.662,0.82,0.894,0.796,1.0,1.0,1.0	0.585,0.246,0.475,0.178,0.439,0.708,1.0,0.421,0.384,0.395,0.482,0.566,0.566,0.471,1.0,1.0,0.723,0.487,0.494	0.267
control (0 dpi) vs 9 dpi	SE	106590573	LOC106590573	nucleoporin p58/p45	chrNC_059470.1	+	30355020	30355116			30342973	30343172	30355220	30356023	0.00482884	0.621,1.0,0.097,0.751,0.684,1.0,0.602,0.481,1.0,1.0,0.812,1.0,0.0,0.564,0.0	0.519,0.393,0.545,1.0,0.088,0.08,0.224,0.335,0.463,0.302,0.574,0.751,0.178,0.142,0.365,0.302,0.344,0.302,0.126	0.271
control (0 dpi) vs 9 dpi	IR	100196682	LOC100196682	Wilms tumor 1 associated protein-like	chrNC_059442.1	+	43741940	43743365			43741940	43742119	43743210	43743365	0.00234911	0.772,1.0,0.658,0.388,1.0,1.0,0.729,0.888,1.0,0.655,0.606,1.0,1.0,0.725,1.0	0.489,1.0,0.364,0.408,0.405,1.0,0.296,0.205,0.396,0.427,0.474,0.62,0.414,0.481,1.0,1.0,0.163,0.417,1.0	0.272
control (0 dpi) vs 9 dpi	SE	100380643	LOC100380643	filamin A, alpha (actin binding protein 280)	chrNC_059454.1	+	3844475	3844550			3844064	3844232	3844949	3845049	0	0.732,0.677,0.775,0.641,0.603,0.822,0.803,0.736,0.915,0.819,0.669,0.655,0.893,0.831,0.708	0.449,0.591,0.456,0.379,0.472,0.433,0.607,0.373,0.441,0.419,0.512,0.476,0.415,0.466,0.518,0.692,0.401,0.556,0.377	0.277
control (0 dpi) vs 9 dpi	IR	106568835	LOC106568835	cyclin-Y	chrNC_059455.1	+	19147342	19148035			19147342	19147441	19147940	19148035	0.00180684	0.37,1.0,0.615,0.793,0.203,0.489,0.417,0.483,0.338,0.558,0.489,0.277,1.0,0.754,1.0	0.697,0.397,0.259,0.338,0.377,0.215,0.066,0.025,0.218,0.319,0.154,0.377,0.208,0.273,0.657,0.428,0.152,0.242,0.338	0.284
control (0 dpi) vs 9 dpi	SE	106603775	LOC106603775	myelin protein zero-like protein 1	chrNC_059445.1	+	70959669	70959778			70952716	70952846	70961994	70963823	6.90365e-08	0.836,0.822,0.91,0.871,0.688,0.934,0.804,0.769,0.816,0.775,0.765,0.706,0.706,0.737,1.0	0.628,1.0,0.27,0.0,0.43,0.606,0.469,0.713,0.57,0.394,0.562,0.243,0.492,0.235,0.828,0.737,0.286,0.453,1.0	0.287
control (0 dpi) vs 9 dpi	MXE	106590302	LOC106590302	abl interactor 1	chrNC_059470.1	-	17282499	17282586	17287336	17287447	17280908	17281097	17288679	17288780	0	0.429,0.723,0.359,0.319,0.367,0.367,0.545,0.465,0.521,0.549,0.352,0.258,0.0,0.436,0.395	0.207,0.0,0.289,0.465,0.148,0.0,0.148,0.0,0.138,0.098,0.04,0.0,0.083,0.073,0.225,0.0,0.127,0.093,0.0	0.293
control (0 dpi) vs 9 dpi	SE	106585595	LOC106585595	KAT8 regulatory NSL complex subunit 3-like	chrNC_059465.1	+	20185073	20185201			20184791	20184879	20185611	20185718	7.8842e-09	0.865,1.0,1.0,0.921,1.0,1.0,0.845,0.808,1.0,0.929,1.0,0.775,0.0,0.897,0.867	0.5,1.0,0.507,0.685,0.641,0.548,0.615,0.56,0.551,0.51,0.387,0.347,0.752,0.601,0.476,0.592,0.913,0.536,0.049	0.294
control (0 dpi) vs 9 dpi	A5SS	106564929	depdc5	DEP domain containing 5, GATOR1 subcomplex subunit	chrNC_059442.1	+	135497931	135498171			135497931	135498111	135500754	135500924	0.00567458	0.462,0.594,0.767,0.559,0.292,0.733,0.49,0.523,0.452,0.43,0.027,0.673,1.0,1.0,0.354	0.354,0.243,0.114,0.084,0.354,0.282,0.215,0.208,0.231,0.368,0.423,0.385,0.396,0.378,0.155,0.155,0.078,0.155,0.31	0.3
control (0 dpi) vs 9 dpi	SE	106589561	LOC106589561	uncharacterized LOC106589561	chrNC_059469.1	-	15294580	15294844			15292100	15294323	15295096	15295386	0	1.0,1.0,1.0,0.872,1.0,1.0,0.603,0.889,0.704,0.854,0.786,1.0,1.0,1.0,1.0	0.738,1.0,0.63,0.464,0.588,0.765,0.652,0.73,0.457,0.702,0.583,0.616,0.548,0.491,0.603,0.464,0.641,0.693,0.265	0.302
control (0 dpi) vs 9 dpi	SE	100286610	eif3c	eukaryotic translation initiation factor 3, subunit C	chrNC_059460.1	-	65183329	65183371			65177153	65177773	65183937	65183985	2.81736e-07	0.559,0.464,0.583,0.538,0.442,0.597,0.772,0.476,0.679,0.717,0.772,1.0,0.388,0.284,0.76	0.305,0.175,0.244,0.241,0.335,0.197,0.288,0.284,0.247,0.186,0.282,0.269,0.364,0.375,0.76,0.337,0.388,0.259,0.128	0.304
control (0 dpi) vs 9 dpi	A5SS	100195912	LOC100195912	elongation factor 1-delta	chrNC_059451.1	+	39408584	39409033			39408584	39408801	39417190	39417311	2.96803e-05	0.606,0.705,0.467,0.849,0.734,0.277,0.489,0.77,0.7,0.657,0.461,1.0,1.0,0.365,0.793	0.355,0.285,0.282,0.489,0.294,0.599,0.449,0.31,0.516,0.293,0.181,0.35,0.344,0.392,0.358,0.295,0.193,0.394,0.334	0.305
control (0 dpi) vs 9 dpi	SE	106603775	LOC106603775	myelin protein zero-like protein 1	chrNC_059445.1	+	70959669	70959790			70952716	70952846	70961994	70963823	3.72998e-09	0.828,0.674,0.895,0.844,0.601,0.896,0.777,0.718,0.783,0.763,0.721,0.688,0.653,0.73,1.0	0.561,1.0,0.258,0.0,0.223,0.591,0.39,0.623,0.453,0.309,0.568,0.184,0.458,0.196,0.601,0.653,0.361,0.334,1.0	0.31
control (0 dpi) vs 9 dpi	SE	100380340	p4ha1	procollagen-proline, 2-oxoglutarate 4-dioxygenase (proline 4-hydroxylase), alpha polypeptide I	chrNC_059469.1	-	5061591	5061657			5059970	5060070	5062385	5062456	0.000675203	0.577,1.0,0.575,0.388,0.184,1.0,0.612,0.559,0.568,0.462,0.904,0.658,0.344,0.457,1.0	0.441,0.149,0.259,0.0,0.441,0.391,0.0,0.0,0.344,0.0,0.189,0.247,0.474,0.344,1.0,0.512,0.24,0.29,0.512	0.312
control (0 dpi) vs 9 dpi	MXE	100194554	LOC100194554	solute carrier family 25 member 3	chrNC_059448.1	-	36680017	36680148	36680997	36681122	36679368	36679548	36682152	36682310	0	0.427,0.472,0.374,0.453,0.371,0.456,0.451,0.525,0.598,0.441,0.361,0.452,0.607,0.482,0.354	0.282,0.236,0.125,0.0,0.169,0.305,0.053,0.038,0.179,0.126,0.18,0.08,0.147,0.14,0.093,0.104,0.078,0.086,0.178	0.318
control (0 dpi) vs 9 dpi	SE	100194825	s2540	Solute carrier family 25 member 40	chrNC_059447.1	+	29878279	29878330			29877618	29877678	29879567	29879677	4.34449e-12	0.643,0.657,0.772,0.85,0.554,0.261,0.488,0.378,0.731,0.632,0.689,0.811,0.371,0.726,0.779	0.371,0.335,0.194,0.541,0.306,0.128,0.349,0.297,0.181,0.138,0.452,0.186,0.378,0.293,0.349,0.222,0.325,0.224,0.402	0.324
control (0 dpi) vs 9 dpi	SE	100194848	LOC100194848	disabled homolog 2 (Drosophila)	chrNC_059442.1	-	128068333	128068391			128064987	128065250	128072198	128072426	0	0.488,0.494,0.565,0.505,0.519,0.442,0.433,0.483,0.574,0.538,0.546,0.521,0.338,0.478,0.321	0.436,0.062,0.0,0.0,0.332,0.023,0.038,0.022,0.446,0.022,0.36,0.058,0.396,0.079,0.326,0.02,0.033,0.226,0.0	0.331
control (0 dpi) vs 9 dpi	SE	106584124	exoc1	exocyst complex component 1	chrNC_059464.1	-	20311882	20311927			20311022	20311186	20312783	20312895	6.06384e-08	0.776,0.0,0.937,0.367,0.325,0.65,0.553,0.542,0.595,0.673,0.355,0.382,1.0,0.198,0.452	0.382,0.171,0.158,0.0,0.225,0.11,0.11,0.041,0.171,0.186,0.15,0.171,0.177,0.125,1.0,0.0,0.089,0.105,0.0	0.343
control (0 dpi) vs 9 dpi	SE	106592566	LOC106592566	major facilitator superfamily domain-containing protein 12	chrNC_059455.1	-	53669013	53669079			53665054	53667468	53669251	53669382	1.12944e-05	0.546,1.0,0.512,0.512,0.677,0.483,0.661,0.54,0.667,0.671,0.318,0.627,0.786,0.612,0.759	0.636,0.208,0.226,0.0,0.259,0.208,0.116,0.105,0.573,0.344,0.454,0.0,0.252,0.276,0.677,0.116,0.344,0.524,0.0	0.345
control (0 dpi) vs 9 dpi	SE	106577339	LOC106577339	paladin-like	chrNC_059459.1	+	38106888	38108463			38095031	38095237	38173549	38173783	0	1.0,1.0,1.0,1.0,1.0,0.43,1.0,1.0,1.0,0.365,1.0,1.0,1.0,1.0,1.0	0.676,0.328,0.304,0.482,1.0,1.0,1.0,0.656,0.293,0.525,0.656,0.126,0.486,0.291,0.328,1.0,0.425,0.296,1.0	0.347
control (0 dpi) vs 9 dpi	SE	106589502	mprip	myosin phosphatase Rho interacting protein	chrNC_059469.1	+	12974933	12975005			12974427	12974513	12975304	12976374	1.5497e-06	0.864,0.766,0.898,0.801,0.779,1.0,1.0,0.834,0.827,1.0,0.95,0.698,1.0,1.0,1.0	0.522,0.716,0.602,1.0,0.456,0.502,0.201,0.43,0.602,0.475,0.472,1.0,0.791,0.239,1.0,0.602,0.274,0.502,0.0	0.348
control (0 dpi) vs 9 dpi	SE	106564788	LOC106564788	serine/arginine-rich splicing factor 7	chrNC_059453.1	+	37495088	37495133			37492457	37492511	37495577	37495613	0	0.87,0.839,0.84,0.863,0.957,0.728,0.965,0.901,0.973,0.945,0.861,0.844,0.736,0.857,0.922	0.74,0.481,0.607,0.171,0.594,0.587,0.516,0.227,0.446,0.419,0.401,0.344,0.578,0.566,0.773,0.913,0.634,0.419,0.539	0.349
control (0 dpi) vs 9 dpi	SE	100194554	LOC100194554	solute carrier family 25 member 3	chrNC_059448.1	-	36680997	36681122			36679368	36679548	36682152	36682310	4.03979e-14	0.933,0.816,0.942,0.947,0.857,0.818,0.944,0.911,0.919,0.891,0.867,0.941,0.909,0.931,0.787	0.873,1.0,0.399,0.0,0.546,0.721,0.462,0.247,0.686,0.476,0.827,0.525,0.615,0.468,0.48,0.322,0.676,0.859,0.156	0.35
control (0 dpi) vs 9 dpi	SE	106577339	LOC100380658	calcium/calmodulin-dependent protein kinase type II subunit gamma	chrNC_059460.1	-	47475672	47475822			47475357	47475433	47476939	47477023	6.68376e-06	0.529,0.797,0.424,0.474,1.0,0.766,0.407,0.47,0.396,0.567,0.696,0.486,1.0,0.567,0.783	0.437,0.329,0.192,0.141,0.319,0.505,0.154,0.141,0.371,0.316,0.186,0.272,0.329,0.297,0.247,0.086,0.396,0.277,0.164	0.353
control (0 dpi) vs 9 dpi	SE	106577339	LOC106577339	paladin-like	chrNC_059459.1	+	38106970	38108463			38095054	38095237	38173549	38173783	0	1.0,1.0,1.0,1.0,1.0,0.411,1.0,1.0,1.0,0.377,1.0,1.0,1.0,1.0,1.0	0.651,0.307,0.289,0.495,1.0,1.0,1.0,0.639,0.276,0.495,0.613,0.123,0.478,0.259,0.318,1.0,0.427,0.318,1.0	0.357
control (0 dpi) vs 9 dpi	MXE	100380562	LOC100380562	peroxisomal acyl-coenzyme A oxidase 1	chrNC_059443.1	+	54783976	54784137	54787304	54787465	54776250	54776410	54789285	54789393	1.54211e-11	0.766,1.0,0.66,0.791,0.478,0.771,0.711,0.859,0.816,0.745,0.667,0.9,0.455,0.588,0.88	0.3,0.0,0.333,0.143,0.544,0.4,0.353,0.667,0.462,0.346,0.5,0.458,0.505,0.127,0.333,0.222,0.7,0.408,0.25	0.368
control (0 dpi) vs 9 dpi	SE	106604127	ctnna1	catenin (cadherin-associated protein), alpha 1	chrNC_059446.1	+	5340540	5340570			5328933	5329068	5344023	5344236	3.51023e-08	0.625,0.739,0.905,0.598,0.336,0.713,0.756,0.643,0.566,0.704,0.81,0.597,1.0,0.694,0.703	0.515,0.151,0.106,0.262,0.304,0.68,0.436,0.321,0.515,0.191,0.28,0.214,0.525,0.453,0.47,0.0,0.0,0.371,0.347	0.369
control (0 dpi) vs 9 dpi	SE	106584283	LOC106584283	ras-specific guanine nucleotide-releasing factor RalGPS2-like	chrNC_059464.1	-	23702105	23702183			23698365	23698471	23702575	23702630	3.1274e-05	0.685,0.0,0.795,1.0,0.0,0.326,0.707,0.592,1.0,0.492,1.0,0.392,1.0,1.0,1.0	0.225,0.195,0.392,0.0,0.216,0.195,0.0,0.244,0.326,0.195,0.326,1.0,0.465,0.537,0.0,0.326,0.257,0.287,0.326	0.376
control (0 dpi) vs 9 dpi	SE	106611766	LOC106611766	sorting nexin-12-like	chrNC_059450.1	+	69527908	69527919			69525758	69525849	69529046	69530261	7.2874e-10	0.552,0.635,0.693,0.672,0.598,0.566,0.723,0.623,0.665,0.713,0.43,0.867,0.465,0.796,0.395	0.42,0.0,0.207,0.0,0.243,0.42,0.281,0.19,0.496,0.192,0.199,0.465,0.167,0.313,0.148,0.67,0.0,0.286,0.0	0.379
control (0 dpi) vs 9 dpi	SE	106590573	snx9b	sorting nexin 9b	chrNC_059447.1	+	69187600	69187678			69178895	69179012	69189297	69189463	0	0.402,0.659,0.542,0.337,0.268,0.601,0.469,0.459,0.528,0.5,0.484,0.585,0.592,0.615,0.458	0.176,0.124,0.099,0.225,0.116,0.102,0.081,0.056,0.246,0.078,0.138,0.082,0.223,0.04,0.147,0.0,0.039,0.241,0.0	0.383
control (0 dpi) vs 9 dpi	SE	106588461	LOC106588461	microtubule-actin cross-linking factor 1-like	chrNC_059468.1	+	8743573	8743591			8742186	8742261	8744467	8744585	2.87146e-08	0.699,1.0,0.855,0.786,0.286,0.616,0.773,0.762,0.921,0.898,1.0,0.647,1.0,0.8,0.286	0.598,0.783,0.172,0.286,0.251,0.667,0.348,0.058,0.194,0.432,0.588,0.0,0.535,0.226,0.667,0.0,0.501,0.286,0.348	0.39
control (0 dpi) vs 9 dpi	SE	106590573	LOC106590573	nucleoporin p58/p45	chrNC_059470.1	+	30353539	30353623			30342973	30343172	30355220	30356023	1.09834e-07	0.699,1.0,0.561,0.709,0.582,1.0,0.65,0.673,1.0,1.0,0.736,1.0,0.582,0.848,0.482	0.317,0.0,0.42,1.0,0.266,0.317,0.049,0.411,0.456,0.281,0.538,0.677,0.387,0.212,0.482,0.271,0.433,0.379,0.0	0.405
control (0 dpi) vs 9 dpi	MXE	106564788	LOC106564788	serine/arginine-rich splicing factor 7	chrNC_059453.1	+	37495088	37495133	37495577	37495613	37492457	37492511	37495711	37495984	0	0.867,0.886,0.857,0.829,0.948,0.857,0.81,0.806,0.979,0.879,0.86,0.899,0.893,0.805,0.726	0.689,0.284,0.223,0.188,0.489,0.316,0.347,0.284,0.545,0.18,0.381,0.274,0.427,0.468,0.507,0.776,0.618,0.309,0.395	0.455
control (0 dpi) vs 9 dpi	SE	106576021	LOC106576021	phosphate carrier protein, mitochondrial	chrNC_059458.1	-	51216873	51216998			51215123	51215303	51218042	51218200	0	0.986,0.96,0.977,0.944,0.976,0.943,0.963,0.985,0.987,0.969,0.992,0.992,0.936,0.961,0.898	1.0,0.269,0.073,0.0,0.516,0.156,0.197,0.058,0.807,0.269,0.689,0.34,0.974,0.563,0.838,0.0,0.217,0.632,0.0	0.565
control (0 dpi) vs 9 dpi	SE	106576021	LOC106576021	phosphate carrier protein, mitochondrial	chrNC_059458.1	-	51216873	51216998			51215752	51215883	51218042	51218200	0	0.925,0.928,0.877,0.765,0.836,0.793,0.761,0.889,0.948,0.89,0.803,0.962,0.596,0.862,0.855	0.716,1.0,0.121,0.0,0.246,0.129,0.044,0.03,0.666,0.19,0.392,0.17,0.476,0.132,0.496,0.0,0.072,0.293,0.0	0.574
control (0 dpi) vs 9 dpi	MXE	106576021	LOC106576021	phosphate carrier protein, mitochondrial	chrNC_059458.1	-	51215752	51215883	51216873	51216998	51215123	51215303	51218042	51218200	0	0.909,0.848,0.896,0.845,0.904,0.903,0.847,0.886,0.947,0.941,0.857,0.972,0.789,0.879,0.925	0.649,0.673,0.06,0.0,0.28,0.118,0.036,0.026,0.672,0.124,0.417,0.205,0.507,0.231,0.567,0.0,0.106,0.301,0.0	0.628
control (0 dpi) vs 9 dpi	SE	100306748	khk	ketohexokinase	chrNC_059442.1	+	8667792	8667927			8667197	8667332	8673408	8673481	0	0.863,0.747,0.779,0.866,0.885,0.915,0.821,0.864,0.806,0.859,0.784,0.875,0.89,0.873,0.95	0.472,0.219,0.03,0.0,0.434,0.26,0.066,0.0,0.497,0.036,0.384,0.0,0.522,0.032,0.453,0.06,0.0,0.285,0.105	0.649

## Sheet:  Table S 4
	Table S4: List of RNA splicing associated DSGs among control and P. salmonis infected conditions of Atlantic salmon
	Gene ID	Gene Description	Chromosome
	106568347	heterogeneous nuclear ribonucleoprotein K-like	chrNC_059454.1
	100194558	heterogeneous nuclear ribonucleoprotein D-like	chrNC_059454.1
	100194558	heterogeneous nuclear ribonucleoprotein D	chrNC_059454.1
	100195139	heterogeneous nuclear ribonucleoprotein M	chrNC_059451.1
	106569367	heterogeneous nuclear ribonucleoprotein C	chrNC_059455.1
	106582147	splicing factor U2AF 35 kDa subunit	chrNC_059462.1
	100195071	splicing factor, arginine/serine-rich 16	chrNC_059461.1
	106576190	splicing factor 45	chrNC_059458.1
	100380860	splicing factor 3B subunit 1	chrNC_059462.1
	106583084	serine/arginine-rich splicing factor 3	chrNC_059463.1
	106573861	serine/arginine-rich splicing factor 11	chrNC_059457.1
	106564788	serine/arginine-rich splicing factor 7	chrNC_059453.1
	106568192	serine/arginine-rich splicing factor 9-like	chrNC_059454.1
	106578667	poly(U)-binding-splicing factor PUF60-like	chrNC_059460.1
	106582447	muscleblind-like protein 2a	chrNC_059462.1
	123723714	RNA-binding protein 4.1-like	chrNC_059459.1
	100380672	RNA-binding protein 5-B	chrNC_059453.1
	106579244	LUC7-like (S. cerevisiae)	chrNC_059460.1
	106573877	DAZ associated protein 1	chrNC_059457.1
	106565996	TAR DNA binding protein a	chrNC_059453.1
	106565016	RNA-binding protein 39	chrNC_059453.1
	106570934	zinc finger RNA-binding protein	chrNC_059456.1
	106573815	calcium homeostasis endoplasmic reticulum protein	chrNC_059457.1
	106580689	WD repeat domain 55	chrNC_059461.1
	106611638	elongator complex protein 1-like	chrNC_059450.1
	106571578	PRP39 pre-mRNA processing factor 39 homolog (yeast)	chrNC_059456.1
	100380337	cold shock domain containing E1, RNA-binding	chrNC_059456.1
	106573542	scaffold attachment factor B2	chrNC_059457.1
	106589383	ribonuclease P protein subunit p30-like	chrNC_059469.1
	100195215	transformer 2 beta homolog (Drosophila)	chrNC_059457.1
	106572457	YTH domain-containing family protein 1-like	chrNC_059456.1
	106613008	dual specificity tyrosine-phosphorylation-regulated kinase 1A	chrNC_059450.1
	106586308	cyclin-T2	chrNC_059466.1

## Sheet:  Table S 5
	Table S5: List of DEG among control and P. salmonis infected conditions of Atlantic salmon
	Group	Gene_id	Gene Description	Nucl_id	padj
	control (0 dpi) vs 3 dpi	106597710	mitochondrial dicarboxylate carrier	XM_045715816.1	0.000191327131964911
	control (0 dpi) vs 3 dpi	106568771	alanine--glyoxylate and serine--pyruvate aminotransferase b	XM_014139437.2	4.62180392636313e-05
	control (0 dpi) vs 3 dpi	106565350	solute carrier family 2, facilitated glucose transporter member 11-like	XM_045691539.1	3.61573486444712e-06
	control (0 dpi) vs 3 dpi	106582868	macrophage-stimulating protein receptor	XM_014166436.2	7.19093179449184e-09
	control (0 dpi) vs 3 dpi	100306732	urea transporter, erythrocyte	XM_045700436.1	1.19629337171311e-22
	control (0 dpi) vs 3 dpi	106581348	inward rectifier potassium channel 13	XM_014163349.2	0.00517211834104063
	control (0 dpi) vs 3 dpi	106599438	cytochrome P450 7B1	XM_014190675.2	2.8498666050864e-07
	control (0 dpi) vs 3 dpi	100196771	solute carrier family 2 member 11a	NM_001141793.1	9.23050568286548e-06
	control (0 dpi) vs 3 dpi	100136393	peroxisome proliferator-activated receptor gamma	NM_001123546.1	0.00202704199210501
	control (0 dpi) vs 3 dpi	106562799	sodium/hydrogen exchanger 9B2-like	XM_045721368.1	3.75846412756966e-09
	control (0 dpi) vs 3 dpi	100195745	potassium channel subfamily K member 15	XM_014166199.2	0.000560713113079039
	control (0 dpi) vs 3 dpi	106573926	mitotic interactor and substrate of PLK1-like	XM_045697304.1	6.6787440669418e-08
	control (0 dpi) vs 3 dpi	106607481	uncharacterized protein LOC106607481	XM_014204472.2	3.28995783493533e-09
	control (0 dpi) vs 3 dpi	106569380	nectin-4-like	XM_014140699.2	0.0024486547296621
	control (0 dpi) vs 3 dpi	100195190	transmembrane protease, serine 2	NM_001140219.1	3.78178280661499e-05
	control (0 dpi) vs 3 dpi	106561681	histidine ammonia-lyase	XM_014125863.2	0.000347075757807142
	control (0 dpi) vs 3 dpi	100380791	aquaporin-8	NM_001173915.1	0.00201149701818087
	control (0 dpi) vs 3 dpi	106572705	glucose-6-phosphate 1-dehydrogenase X3	XM_045696363.1	5.37913559721869e-06
	control (0 dpi) vs 3 dpi	106581675	collagen alpha-1(XVIII) chain-like X3	XM_014163884.2	1.44751786866862e-06
	control (0 dpi) vs 3 dpi	106585868	malate dehydrogenase, cytoplasmic	XM_014172595.2	2.16576911150023e-05
	control (0 dpi) vs 3 dpi	100195749	sperm flagellar protein 1	NM_001140778.1	2.29428951506982e-05
	control (0 dpi) vs 3 dpi	106593699	globoside alpha-1,3-N-acetylgalactosaminyltransferase 1	XM_045690176.1	0.00435331812150632
	control (0 dpi) vs 3 dpi	106567285	protein phosphatase 1 regulatory subunit 12B-like	XM_014136422.2	1.49618989165361e-05
	control (0 dpi) vs 3 dpi	106576762	tumor-associated calcium signal transducer 2	XM_014154135.2	2.67739464824916e-11
	control (0 dpi) vs 3 dpi	106575727	prolactin receptor	XM_045699217.1	1.75560526023964e-14
	control (0 dpi) vs 3 dpi	106604699	GDNF family receptor alpha-4	XM_014199619.2	8.2483223614433e-20
	control (0 dpi) vs 3 dpi	106612675	kunitz-type protease inhibitor 2	XM_014214079.2	1.64630997546101e-07
	control (0 dpi) vs 3 dpi	106586192	growth factor receptor-bound protein 14-like	XM_014173169.2	1.51861564197654e-10
	control (0 dpi) vs 3 dpi	106577960	butyrophilin subfamily 2 member A1 X3	XM_014156448.2	0.00236344283847029
	control (0 dpi) vs 3 dpi	106612128	hepatic leukemia factor	XM_014213021.2	4.32491657700258e-07
	control (0 dpi) vs 3 dpi	106593080	serine/threonine-protein kinase/endoribonuclease IRE1-like	XM_045690485.1	0.00171903185127882
	control (0 dpi) vs 3 dpi	106612695	dystonin-like	XM_014214210.2	0.000293105208640107
	control (0 dpi) vs 3 dpi	106576042	acyl-coenzyme A thioesterase 5-like	XM_014152872.2	6.7733441351625e-05
	control (0 dpi) vs 3 dpi	106578952	APOBEC1 complementation factor-like X3	XM_014158261.2	0.00388114500265501
	control (0 dpi) vs 3 dpi	106586420	sterol 26-hydroxylase, mitochondrial-like	XM_014173654.2	6.42746164614148e-06
	control (0 dpi) vs 3 dpi	106565505	solute carrier family 26 member 6, like	XM_014132723.2	4.30200973844359e-07
	control (0 dpi) vs 3 dpi	106607078	ral guanine nucleotide dissociation stimulator-like 1	XM_014203668.2	7.41010553800434e-22
	control (0 dpi) vs 3 dpi	106590318	uncharacterized protein ofcc1	XM_045710803.1	9.18485612006283e-11
	control (0 dpi) vs 3 dpi	106604724	ligand of Numb protein X 2-like	XM_014199670.2	5.55253927723074e-12
	control (0 dpi) vs 3 dpi	106577245	S-adenosylmethionine synthase	XM_014155171.2	4.9611385288222e-05
	control (0 dpi) vs 3 dpi	106580793	tektin-1	XM_014162212.2	7.18460642881848e-12
	control (0 dpi) vs 3 dpi	106576041	acyl-coenzyme A thioesterase 5	XM_014152867.2	0.00466738313743475
	control (0 dpi) vs 3 dpi	100194827	acyl-coenzyme A thioesterase 5	NM_001139856.1	0.00164463858981156
	control (0 dpi) vs 3 dpi	106590347	rho GTPase-activating protein 28	XM_014181271.2	0.00376256542760505
	control (0 dpi) vs 3 dpi	100196048	hydroxyacid oxidase 2	NM_001141077.1	0.000218526990253711
	control (0 dpi) vs 3 dpi	106613203	P2Y purinoceptor 2-like	XM_014215230.2	1.37805614581196e-12
	control (0 dpi) vs 3 dpi	106574014	leucine-rich repeat and IQ domain-containing protein 3	XM_014149517.2	0.00247742317611696
	control (0 dpi) vs 3 dpi	106573415	carnitine O-palmitoyltransferase 1, muscle	XM_014148440.2	0.00110287024132728
	control (0 dpi) vs 3 dpi	106580986	stAR-related lipid transfer protein 13	XM_045703703.1	2.69221115051749e-11
	control (0 dpi) vs 3 dpi	106567643	sodium- and chloride-dependent GABA transporter 2	XM_014137175.2	0.00120409635039375
	control (0 dpi) vs 3 dpi	106613332	galectin-4-like	XM_045724886.1	0.00212539315185612
	control (0 dpi) vs 3 dpi	100136428	androgen receptor	XM_014196827.2	3.5276788494545e-17
	control (0 dpi) vs 3 dpi	106604624	hyaluronan mediated motility receptor X3	XM_014199445.2	0.00671012442296791
	control (0 dpi) vs 3 dpi	106580752	CAP-Gly domain-containing linker protein 3	XM_014162127.2	0.000280802285382301
	control (0 dpi) vs 3 dpi	106567267	acidic mammalian chitinase	XM_014136367.2	3.83354019828591e-07
	control (0 dpi) vs 3 dpi	106564502	volume-regulated anion channel subunit LRRC8C-like	XM_014130623.2	3.522195788422e-14
	control (0 dpi) vs 3 dpi	106580110	acetyl-CoA carboxylase	XM_014160793.2	0.000319360883149471
	control (0 dpi) vs 3 dpi	106590182	kinesin-like protein KIF9	XM_045710628.1	0.00030696597066102
	control (0 dpi) vs 3 dpi	106608043	peptidyl-prolyl cis-trans isomerase FKBP1B	XM_014205706.2	2.96063950505328e-10
	control (0 dpi) vs 3 dpi	106587614	DEP domain-containing protein 7	XM_045708694.1	4.22462597831637e-07
	control (0 dpi) vs 3 dpi	106571428	polypeptide N-acetylgalactosaminyltransferase 14	XM_014144514.2	0.00356725383938221
	control (0 dpi) vs 3 dpi	106585532	transmembrane protein 132C-like	XM_045706869.1	3.4569990447783e-07
	control (0 dpi) vs 3 dpi	106612980	glucose-6-phosphate exchanger SLC37A4a	XM_014214754.2	3.13039383508597e-07
	control (0 dpi) vs 3 dpi	106560446	mucolipin-3	XM_014123363.2	0.00267260093988429
	control (0 dpi) vs 3 dpi	100500786	arginase-1	XM_014158368.2	6.89655899836651e-34
	control (0 dpi) vs 3 dpi	106564234	mitochondrial dicarboxylate carrier	XM_045709767.1	8.55127496673697e-06
	control (0 dpi) vs 3 dpi	106569720	D-threo-3-hydroxyaspartate dehydratase	XM_045694541.1	7.24362989549555e-05
	control (0 dpi) vs 3 dpi	106565438	tubulin alpha-1C chain X3	XM_014132578.2	1.20671812322911e-40
	control (0 dpi) vs 3 dpi	106608509	RNA-binding protein with multiple splicing	XM_014206455.2	2.2573742415297e-07
	control (0 dpi) vs 3 dpi	100196821	metalloproteinase inhibitor 3	XM_014152811.2	7.04618768553693e-07
	control (0 dpi) vs 3 dpi	106590574	ropporin-1-like protein	XM_014181688.2	6.36644658806506e-09
	control (0 dpi) vs 3 dpi	106566980	Krueppel-like factor 15	XM_014135695.2	6.31195137244061e-20
	control (0 dpi) vs 3 dpi	106613947	protein Hook homolog 1	XM_014216794.2	1.91052031473294e-07
	control (0 dpi) vs 3 dpi	106588830	inactive phospholipase D5	XM_045707283.1	2.21010939255839e-09
	control (0 dpi) vs 3 dpi	106588528	SPARC-related modular calcium-binding protein 1 4	XR_006761546.1	0.00915724616821946
	control (0 dpi) vs 3 dpi	106612727	transmembrane protease serine 4-like	XM_014214184.2	0.00844871791460323
	control (0 dpi) vs 3 dpi	106583069	uncharacterized protein C6orf132-like	XM_014166853.2	0.000364392950149482
	control (0 dpi) vs 3 dpi	106573829	ceramide synthase 1-like	XM_014149198.2	8.85328610298505e-10
	control (0 dpi) vs 3 dpi	106602829	cilia- and flagella-associated protein 54	XM_014195735.2	1.11332574165357e-07
	control (0 dpi) vs 3 dpi	106585252	kinesin light chain 1	XM_014171264.2	1.97952155877204e-16
	control (0 dpi) vs 3 dpi	106586558	spore wall protein 2	XM_014173990.2	0.000244502282403786
	control (0 dpi) vs 3 dpi	100380782	peroxisomal acyl-coenzyme A oxidase 1	XM_014131412.2	8.78455991422543e-07
	control (0 dpi) vs 3 dpi	106582217	TSC22 domain family protein 1-like	XM_045704685.1	1.5194265425651e-10
	control (0 dpi) vs 3 dpi	106566397	ragulator complex protein LAMTOR5	XM_045692907.1	3.2108189781627e-08
	control (0 dpi) vs 3 dpi	106581801	growth factor receptor-bound protein 14	XM_014164124.2	0.00813596377694574
	control (0 dpi) vs 3 dpi	106611165	D-glutamate cyclase, mitochondrial	XM_014211081.2	4.65467000454254e-05
	control (0 dpi) vs 3 dpi	106612569	thiamine transporter 1	XM_014213845.2	3.74412231046519e-16
	control (0 dpi) vs 3 dpi	106569935	major histocompatibility complex class I-related gene protein-like	XM_014141704.2	3.88602235427701e-07
	control (0 dpi) vs 3 dpi	106580808	myelin protein zero-like protein 3 X3	XM_045703617.1	0.000215913852309324
	control (0 dpi) vs 3 dpi	106604687	nocturnin	XM_014199594.2	1.84548875976656e-24
	control (0 dpi) vs 3 dpi	106563294	ADP-ribosylation factor-like protein 3	XM_014128769.2	3.41109015203864e-11
	control (0 dpi) vs 3 dpi	100196670	ATP synthase membrane subunit c locus 3b	XM_014151206.1	0.000259425849271839
	control (0 dpi) vs 3 dpi	106560612	zinc finger protein DZIP1L	XM_045687951.1	1.67486909020799e-05
	control (0 dpi) vs 3 dpi	106567574	ubiquitin carboxyl-terminal hydrolase 2	XM_014137051.2	3.93380910155798e-27
	control (0 dpi) vs 3 dpi	106562971	allograft inflammatory factor 1-like	XM_014128125.2	2.00346661788885e-07
	control (0 dpi) vs 3 dpi	106566379	solute carrier family 25 member 33	XM_014134342.2	0.000112651775186487
	control (0 dpi) vs 3 dpi	106589571	ATP synthase mitochondrial F1 complex assembly factor 2	XM_014179703.2	0.000188576427485148
	control (0 dpi) vs 3 dpi	106575979	zinc finger protein OZF-like	XM_045698527.1	7.66338085013894e-06
	control (0 dpi) vs 3 dpi	106561670	L-lactate dehydrogenase B-A chain	XM_014125841.2	7.68787286177173e-07
	control (0 dpi) vs 3 dpi	100136395	PDZ and LIM domain 3a	XM_045716197.1	1.48573565834426e-05
	control (0 dpi) vs 3 dpi	106602521	L-2-hydroxyglutarate dehydrogenase, mitochondrial	XM_014195232.2	3.13656369436737e-12
	control (0 dpi) vs 3 dpi	106608986	protein NDRG2	XM_014207293.2	0.000754671585332559
	control (0 dpi) vs 3 dpi	106590692	tetratricopeptide repeat protein 21B X4	XM_045710874.1	7.15612600574503e-10
	control (0 dpi) vs 3 dpi	106560779	RNA-binding protein, mRNA-processing factor 2a	XM_014124034.2	0.000644639305478656
	control (0 dpi) vs 3 dpi	106590570	dnaJ homolog subfamily A member 3, mitochondrial-like	XM_045708149.1	0.00223239489044898
	control (0 dpi) vs 3 dpi	106582499	lipolysis-stimulated lipoprotein receptor-like	XM_014165671.2	2.27021321893028e-06
	control (0 dpi) vs 3 dpi	106608616	peroxisome proliferator-activated receptor gamma coactivator 1-alpha	XM_014206664.2	4.00666753867921e-05
	control (0 dpi) vs 3 dpi	106571595	F-box only protein 16	XM_045695859.1	0.00244790375978939
	control (0 dpi) vs 3 dpi	106565393	purine nucleoside phosphorylase-like	XM_014132458.2	0.00048455939176133
	control (0 dpi) vs 3 dpi	106579282	transmembrane protein 150A-like	XM_014159060.2	2.34240966002611e-07
	control (0 dpi) vs 3 dpi	106568272	tricarboxylate transport protein B, mitochondrial	XM_014138445.2	1.16559234036152e-08
	control (0 dpi) vs 3 dpi	106567269	calcium-independent phospholipase A2-gamma	XM_014136374.2	4.46270024003648e-08
	control (0 dpi) vs 3 dpi	106613749	basigin	XM_014216325.2	5.05805306547837e-06
	control (0 dpi) vs 3 dpi	100286412	laminin subunit beta-1	XM_014152866.2	3.40360286610853e-10
	control (0 dpi) vs 3 dpi	106589600	cytochrome b-c1 complex subunit 2, mitochondrial	XM_014179778.2	0.000234372660086755
	control (0 dpi) vs 3 dpi	106604342	suppressor of fused homolog	XM_045718843.1	6.45977783732528e-06
	control (0 dpi) vs 3 dpi	106598797	profilin 2a	XM_014189803.2	7.47265247311025e-06
	control (0 dpi) vs 3 dpi	123723644	regucalcin-like	XM_045699304.1	1.11097932572437e-08
	control (0 dpi) vs 3 dpi	106591045	protein Ycf2-like X3	XM_045713150.1	1.25604265616733e-08
	control (0 dpi) vs 3 dpi	106590434	uncharacterized protein LOC106590434	XM_014181476.2	1.39885475753349e-07
	control (0 dpi) vs 3 dpi	106569586	SLAM family member 5-like	XM_014141095.2	0.00131885156915114
	control (0 dpi) vs 3 dpi	106578965	monocarboxylate transporter 12-B	XM_014158294.2	4.54818509975944e-05
	control (0 dpi) vs 3 dpi	106602683	butyrophilin subfamily 1 member A1 X3	XM_045716737.1	4.06411789004921e-07
	control (0 dpi) vs 3 dpi	106570821	tight junction protein ZO-2-like	XM_045695323.1	7.85082827567707e-05
	control (0 dpi) vs 3 dpi	106569973	poliovirus receptor-like	XM_014141769.2	1.23670635992475e-13
	control (0 dpi) vs 3 dpi	106594227	trehalase-like	XM_045724938.1	0.00234213979106144
	control (0 dpi) vs 3 dpi	100286522	protein THEM6-like	XM_014187475.2	4.84923604752361e-07
	control (0 dpi) vs 3 dpi	106575246	interferon-induced protein 44-like	XM_014151635.2	0.000148562809067603
	control (0 dpi) vs 3 dpi	106585360	Krueppel-like factor 9	XM_014171469.2	7.42575246204347e-17
	control (0 dpi) vs 3 dpi	106589900	brain-specific angiogenesis inhibitor 1-associated protein 2-like	XM_014180322.2	2.90985319871855e-06
	control (0 dpi) vs 3 dpi	106573636	carbonic anhydrase 5B, mitochondrial X3	XM_014148864.2	1.71710439887709e-09
	control (0 dpi) vs 3 dpi	100329173	homeobox protein HoxB3ab	XM_045719482.1	9.17684300350661e-08
	control (0 dpi) vs 3 dpi	100195418	lambda-crystallin homolog	XM_014173969.2	0.00110153737569993
	control (0 dpi) vs 3 dpi	106587221	UDP-glucuronosyltransferase 2C1-like X4	XM_045707967.1	3.63025212759218e-10
	control (0 dpi) vs 3 dpi	106581103	protein Aster-B X8	XM_045703855.1	7.54516461621928e-05
	control (0 dpi) vs 3 dpi	100380324	Serine/threonine-protein phosphatase 2A catalytic subunit alpha isoform	NM_001173609.1	4.59162167073451e-20
	control (0 dpi) vs 3 dpi	106560456	dynein axonemal intermediate chain 4	XM_014123380.2	1.00180485110144e-07
	control (0 dpi) vs 3 dpi	106576688	RING finger protein 122	XM_014153995.2	8.32642815538282e-07
	control (0 dpi) vs 3 dpi	106571747	tribbles homolog 2	XM_014145158.2	5.10200453635437e-05
	control (0 dpi) vs 3 dpi	106597530	asialoglycoprotein receptor 2-like	XM_045714187.1	7.95468747188715e-05
	control (0 dpi) vs 3 dpi	106564145	multivesicular body subunit 12A	XM_045690710.1	0.00997021701670505
	control (0 dpi) vs 3 dpi	106606584	dynein regulatory complex subunit 3	XM_014202879.2	6.89922332734621e-14
	control (0 dpi) vs 3 dpi	106591322	zinc finger protein 271-like X3	XM_045708627.1	3.07186577234509e-09
	control (0 dpi) vs 3 dpi	106582526	fibronectin-like	XM_045704910.1	9.53252009166395e-06
	control (0 dpi) vs 3 dpi	106598380	iroquois-class homeodomain protein irx-3	XM_045689312.1	7.77654602474821e-06
	control (0 dpi) vs 3 dpi	100195819	quinone oxidoreductase	NM_001140848.1	1.0963128099912e-13
	control (0 dpi) vs 3 dpi	106594168	cytochrome P450 3A27	XM_045711250.1	4.24153787739047e-06
	control (0 dpi) vs 3 dpi	106588307	uncharacterized protein LOC106588307	XM_014177140.2	0.00228798907495145
	control (0 dpi) vs 3 dpi	106566711	glutaminase kidney isoform, mitochondrial	XM_014135020.2	1.48851459022214e-44
	control (0 dpi) vs 3 dpi	106594140	mitochondrial dicarboxylate carrier-like	XM_045690770.1	0.000510187597466217
	control (0 dpi) vs 3 dpi	106584953	spectrin beta chain, non-erythrocytic 1	XM_014170647.2	0.00219429038031807
	control (0 dpi) vs 3 dpi	106592905	lysophosphatidic acid receptor 2-like	XM_045710066.1	6.97083606237596e-15
	control (0 dpi) vs 3 dpi	106562152	sorbitol dehydrogenase-like	XM_014126827.2	4.09790929055907e-07
	control (0 dpi) vs 3 dpi	106604982	receptor-type tyrosine-protein phosphatase U	XM_045718287.1	1.89730988268182e-09
	control (0 dpi) vs 3 dpi	106576552	tetraspanin-11	XM_045700041.1	4.69158536093021e-12
	control (0 dpi) vs 3 dpi	106577272	hepatic lectin-like	XM_014155212.2	3.29431466295646e-05
	control (0 dpi) vs 3 dpi	106602686	cyclin-dependent kinase 2-associated protein 2	XM_045716739.1	0.0015252236692863
	control (0 dpi) vs 3 dpi	106570415	protein NDRG1	XM_014142716.2	0.00016400088719037
	control (0 dpi) vs 3 dpi	106611123	b(0,+)-type amino acid transporter 1	XM_014210998.2	0.000329970950858757
	control (0 dpi) vs 3 dpi	106583206	ras-related protein rab7	XM_014167112.2	6.66685997066038e-05
	control (0 dpi) vs 3 dpi	106589385	monocarboxylate transporter 12-B-like	XM_014179287.2	8.71365730310955e-12
	control (0 dpi) vs 3 dpi	106611589	leukocyte cell-derived chemotaxin-2	XM_014211962.2	1.89778069389547e-17
	control (0 dpi) vs 3 dpi	106596517	NADH-ubiquinone oxidoreductase 75 kDa subunit, mitochondrial	XM_045698063.1	7.80569698484614e-12
	control (0 dpi) vs 3 dpi	106564808	kinesin light chain 1-like	XM_014131226.2	1.13456721761349e-06
	control (0 dpi) vs 3 dpi	106560792	sperm axonemal maintenance protein CFAP97D1	XM_014124064.2	0.0088957440769761
	control (0 dpi) vs 3 dpi	100196654	hydroxysteroid dehydrogenase-like protein 2	XM_014139021.2	1.96619932561903e-13
	control (0 dpi) vs 3 dpi	106560448	rho GTPase-activating protein SYDE2	XM_014123369.2	7.45672278217555e-07
	control (0 dpi) vs 3 dpi	106612688	uncharacterized protein LOC106612688	XM_014214099.2	7.34255902525766e-06
	control (0 dpi) vs 3 dpi	106564051	PDZ and LIM domain protein 5b X4	XM_014130033.2	0.000454890526134481
	control (0 dpi) vs 3 dpi	106565068	protein TMEPAI	XM_014131694.2	0.000118945410598844
	control (0 dpi) vs 3 dpi	106578317	uncharacterized protein LOC106578317 X3	XM_014157006.2	0.000207297034748402
	control (0 dpi) vs 3 dpi	106567742	serine/threonine/tyrosine-interacting-like protein 1	XM_014137405.2	2.50262896596631e-11
	control (0 dpi) vs 3 dpi	106604502	protocadherin-1	XM_045717966.1	0.000132504823065181
	control (0 dpi) vs 3 dpi	100136445	solute carrier family 2, facilitated glucose transporter member 4	XM_014155688.2	0.000588416577964713
	control (0 dpi) vs 3 dpi	106604645	adhesion G protein-coupled receptor E5-like	XM_014199487.2	2.64610369687143e-10
	control (0 dpi) vs 3 dpi	100286611	ras-related protein RABA2a	XM_014200683.2	2.89679089505803e-10
	control (0 dpi) vs 3 dpi	106593341	cytochrome P450 3A27 X3	XM_045711230.1	4.59281447820646e-08
	control (0 dpi) vs 3 dpi	100380806	mannose-6-phosphate receptor-binding protein 1	NM_001173928.1	5.83625289401008e-06
	control (0 dpi) vs 3 dpi	106609977	F-box only protein 41-like	XM_014209059.2	0.000907087682159041
	control (0 dpi) vs 3 dpi	106585686	cytosolic carboxypeptidase 1	XM_014172170.2	5.79509852853373e-16
	control (0 dpi) vs 3 dpi	106576021	phosphate carrier protein, mitochondrial	XM_014152819.2	3.26489883824593e-23
	control (0 dpi) vs 3 dpi	123727292	testis-expressed protein 49-like	XM_045695946.1	0.00540430244752542
	control (0 dpi) vs 3 dpi	106574134	uncharacterized protein C2orf72 homolog	XM_014149762.2	0.000385990432741426
	control (0 dpi) vs 3 dpi	106607898	vascular endothelial growth factor Ab	XR_006770305.1	1.00280016930389e-07
	control (0 dpi) vs 3 dpi	100196663	adenosine kinase a	XM_014153933.2	1.98423319754194e-09
	control (0 dpi) vs 3 dpi	106586849	calphotin	XM_014174568.2	3.48858802125906e-29
	control (0 dpi) vs 3 dpi	100194554	solute carrier family 25 member 3	NM_001139640.1	4.19385610715674e-06
	control (0 dpi) vs 3 dpi	100196205	NADH dehydrogenase 1 alpha subcomplex subunit 12	NM_001141234.1	4.23881675554302e-06
	control (0 dpi) vs 3 dpi	100196567	Dynein light chain 1, cytoplasmic	NM_001141596.1	1.19749303890974e-10
	control (0 dpi) vs 3 dpi	100217364	ornithine decarboxylase antizyme 1S	NM_001142707.1	6.46071855393757e-21
	control (0 dpi) vs 3 dpi	106561701	NADH dehydrogenase	XM_014125913.2	3.87786632491203e-15
	control (0 dpi) vs 3 dpi	106568527	cyclin-G2	XM_014138948.2	0.0052646768165524
	control (0 dpi) vs 3 dpi	106572261	rho-related GTP-binding protein RhoA-B	XM_014146310.2	8.74194592415604e-26
	control (0 dpi) vs 3 dpi	106573661	LOW QUALITY PROTEIN: DNA-directed RNA polymerase II subunit RPB3	XM_045697197.1	0.00726424140519055
	control (0 dpi) vs 3 dpi	106574292	protein S100-B	XM_014150089.2	6.10892744228471e-08
	control (0 dpi) vs 3 dpi	106574466	nuclear receptor subfamily 4 group A member 3	XM_045712910.1	1.12060790025495e-07
	control (0 dpi) vs 3 dpi	106575096	putative malate dehydrogenase 1B	XM_014151282.2	8.28517540171066e-24
	control (0 dpi) vs 3 dpi	106576273	cholinephosphotransferase 1	XM_014153357.2	1.11208480342242e-18
	control (0 dpi) vs 3 dpi	106579843	NFU1 iron-sulfur cluster scaffold homolog, mitochondrial	XM_014160124.2	2.25512754976238e-11
	control (0 dpi) vs 3 dpi	106608228	isovaleryl-CoA dehydrogenase, mitochondrial	XM_014206096.2	1.19469853086057e-24
	control (0 dpi) vs 3 dpi	123732019	phospholipase A and acyltransferase 1	XM_045711423.1	4.60599848945166e-06
	control (0 dpi) vs 3 dpi	100194511	doublesex and mab-3 related transcription factor 2b	NM_001139597.1	2.37404904776555e-06
	control (0 dpi) vs 3 dpi	100195959	protein MAL2	NM_001140988.1	0.00025747136796054
	control (0 dpi) vs 3 dpi	106561837	leucine-rich repeat-containing protein 10B-like	XM_014126101.2	2.82722803186516e-07
	control (0 dpi) vs 3 dpi	106562433	cocaine- and amphetamine-regulated transcript-like	XM_014127320.2	0.00185590345668965
	control (0 dpi) vs 3 dpi	106562982	homeobox protein pnx	XM_014128150.2	0.000858783021082381
	control (0 dpi) vs 3 dpi	106563963	V-set and immunoglobulin domain-containing protein 10-like 2	XM_045714348.1	0.000319564674304162
	control (0 dpi) vs 3 dpi	106568518	endothelial cell-specific molecule 1	XM_014138940.2	7.22812808974571e-07
	control (0 dpi) vs 3 dpi	106569659	microtubule-associated protein 6 homolog	XM_014141220.2	7.99619365497499e-07
	control (0 dpi) vs 3 dpi	106570777	LOW QUALITY PROTEIN: protein LRATD2a	XM_045693782.1	0.000684012487523938
	control (0 dpi) vs 3 dpi	106571800	sericin-1-like	XM_014145297.2	1.65984197197701e-05
	control (0 dpi) vs 3 dpi	106574458	LOW QUALITY PROTEIN: nuclear receptor subfamily 4 group A member 3	XM_045719024.1	2.09665182394522e-05
	control (0 dpi) vs 3 dpi	106574814	E3 ubiquitin-protein ligase ZSWIM2	XM_045698067.1	1.77230455944535e-09
	control (0 dpi) vs 3 dpi	106576835	cytochrome c oxidase subunit 5B, mitochondrial	XM_014154284.2	1.77246723949069e-14
	control (0 dpi) vs 3 dpi	106577211	DNA damage-inducible transcript 4 protein	XM_014155116.2	2.56302633461729e-14
	control (0 dpi) vs 3 dpi	106581743	ileal sodium/bile acid cotransporter	XM_014163990.2	0.000798539894112406
	control (0 dpi) vs 3 dpi	106581838	chondroitin sulfate synthase 2-like	XM_014164244.2	2.22695520796762e-09
	control (0 dpi) vs 3 dpi	106584422	terminal nucleotidyltransferase 5ba	XM_014169745.2	2.2936850580559e-08
	control (0 dpi) vs 3 dpi	106588034	collagen alpha-1(I) chain-like	XM_045708657.1	2.943560020875e-13
	control (0 dpi) vs 3 dpi	106589224	leucine-rich repeat-containing protein 18-like	XM_014178941.2	0.00514989883641876
	control (0 dpi) vs 3 dpi	106590087	uncharacterized protein C18orf63	XM_014180635.2	1.48607388108022e-24
	control (0 dpi) vs 3 dpi	106591073	serine/threonine-protein kinase SBK2-like	XM_045699971.1	0.000340489673547232
	control (0 dpi) vs 3 dpi	106592558	epsin-3-like	XM_045713283.1	4.67320228581685e-05
	control (0 dpi) vs 3 dpi	106601294	gamma-crystallin M3-like	XM_014193401.2	0.00218773349052314
	control (0 dpi) vs 3 dpi	106601455	protein NATD1	XM_014193673.2	0.0032722089122376
	control (0 dpi) vs 3 dpi	106601775	axin-2-like	XM_045715507.1	0.00966111568694151
	control (0 dpi) vs 3 dpi	106602864	finTRIM family, member 83	XM_014195815.2	3.57790692212788e-10
	control (0 dpi) vs 3 dpi	106605862	atrophin-1-like	XM_045717746.1	0.00228465539948145
	control (0 dpi) vs 3 dpi	106607144	galactosylgalactosylxylosylprotein 3-beta-glucuronosyltransferase 2	XM_014203776.2	6.85447798619856e-06
	control (0 dpi) vs 3 dpi	106608822	ephrin-B3-like	XM_014206990.2	0.00432070528396553
	control (0 dpi) vs 3 dpi	106610873	uncharacterized protein LOC106610873	XM_014210518.2	6.33951323657976e-07
	control (0 dpi) vs 3 dpi	106611303	general transcription factor II-I repeat domain-containing protein 2-like	XM_045724955.1	0.000425374420409488
	control (0 dpi) vs 3 dpi	106611434	homeobox protein EMX1	XM_014211631.2	2.43550132765851e-11
	control (0 dpi) vs 3 dpi	106611668	uncharacterized protein LOC106611668	XM_014212114.2	6.59316782547283e-05
	control (0 dpi) vs 3 dpi	106612040	fibrinogen-like protein 1	XM_014212848.2	4.95565442379218e-05
	control (0 dpi) vs 3 dpi	106612343	ATP-binding cassette sub-family C member 5-like	XM_014213393.2	6.34007023006061e-18
	control (0 dpi) vs 3 dpi	123723732	protein FAM163A-like	XM_045698608.1	0.000103927178564456
	control (0 dpi) vs 3 dpi	123724064	hormonally up-regulated neu tumor-associated kinase-like	XM_045719543.1	0.00231693359184032
	control (0 dpi) vs 3 dpi	123728058	LOW QUALITY PROTEIN: outer dense fiber protein 3-B-like	XM_045698589.1	3.12900362599276e-09
	control (0 dpi) vs 3 dpi	123728313	beta-1,4-N-acetylgalactosaminyltransferase 3-like	XM_045700355.1	0.000776164486754504
	control (0 dpi) vs 3 dpi	123739467	uncharacterized protein LOC123739467	XM_045713814.1	0.00917425766265505
	control (0 dpi) vs 3 dpi	123744785	uncharacterized protein LOC123744785	XM_045724969.1	0.000324427136055993
	control (0 dpi) vs 3 dpi	106589037	serine/threonine-protein kinase Sgk1	XM_014178689.2	1.20628115958579e-214
	control (0 dpi) vs 3 dpi	106580061	guanine deaminase	XM_014160663.2	2.34321452603681e-102
	control (0 dpi) vs 3 dpi	106589652	uncharacterized protein LOC106589652	XM_014179895.2	6.77654652765105e-50
	control (0 dpi) vs 3 dpi	100195420	phosphoenolpyruvate carboxykinase, cytosolic	NM_001140449.1	1.45122988153253e-15
	control (0 dpi) vs 3 dpi	106581733	uncharacterized protein LOC106581733	XM_014163977.2	2.63079378090655e-17
	control (0 dpi) vs 3 dpi	106590436	complement C1q and tumor necrosis factor-related protein 9A-like	XM_014181479.2	3.6633115895748e-17
	control (0 dpi) vs 3 dpi	106569356	complement C1q-like protein 3	XM_014140654.2	1.91101227005882e-11
	control (0 dpi) vs 3 dpi	106604060	multidrug and toxin extrusion protein 1	XM_045717483.1	0.0030014881693292
	control (0 dpi) vs 3 dpi	106586421	sterol 26-hydroxylase, mitochondrial-like	XM_014173655.2	7.63049058335139e-36
	control (0 dpi) vs 3 dpi	100195632	Gap junction Cx32.2 protein	NM_001140661.1	0.000131687109036458
	control (0 dpi) vs 3 dpi	106607798	solute carrier family 22 member 2	XM_014205161.2	1.4670239228736e-13
	control (0 dpi) vs 3 dpi	106564456	4-aminobutyrate aminotransferase, mitochondrial	XM_014130562.2	3.21232280866087e-78
	control (0 dpi) vs 3 dpi	106591168	4-hydroxy-2-oxoglutarate aldolase, mitochondrial	XM_045690922.1	1.51977108043987e-09
	control (0 dpi) vs 3 dpi	106560930	phosphatidylcholine-sterol acyltransferase	XM_014124396.2	3.49283868464708e-24
	control (0 dpi) vs 3 dpi	100196439	sulfotransferase family 2, cytosolic sulfotransferase 2	NM_001141468.1	1.17555230789261e-10
	control (0 dpi) vs 3 dpi	106588431	glyceraldehyde-3-phosphate dehydrogenase	XM_014177417.2	1.58725167664431e-12
	control (0 dpi) vs 3 dpi	106589858	uncharacterized protein LOC106589858	XM_014180269.2	4.55388572994362e-20
	control (0 dpi) vs 3 dpi	106613069	S-adenosylmethionine synthase	XM_014214961.2	5.1149229859575e-20
	control (0 dpi) vs 3 dpi	106579972	calcium-binding mitochondrial carrier protein SCaMC-2-A	XM_014160442.2	1.4620672581818e-137
	control (0 dpi) vs 3 dpi	106560877	monocarboxylate transporter 2	XM_014124266.2	3.6795803375102e-18
	control (0 dpi) vs 3 dpi	106582872	catechol O-methyltransferase B	XM_014166440.2	2.41341567387844e-30
	control (0 dpi) vs 3 dpi	106590645	calponin-3	XM_045710671.1	9.53740133461159e-58
	control (0 dpi) vs 3 dpi	100196796	major facilitator superfamily domain-containing protein 4B	NM_001141818.1	7.57053665760395e-16
	control (0 dpi) vs 3 dpi	100196775	Very long-chain acyl-CoA synthetase	NM_001141797.1	3.172557819042e-12
	control (0 dpi) vs 3 dpi	100286465	protein Flattop	NM_001146404.2	3.04156593360507e-20
	control (0 dpi) vs 3 dpi	106611602	alcohol dehydrogenase class-3	XM_014211991.2	5.14385022535599e-37
	control (0 dpi) vs 3 dpi	106583602	pleckstrin homology domain-containing family G member 4B	XM_014167971.2	9.39035209543289e-18
	control (0 dpi) vs 3 dpi	106592456	uncharacterized protein LOC106592456	XM_014183808.2	6.142224184059e-13
	control (0 dpi) vs 3 dpi	106586543	claudin-14-like	XM_014173955.2	1.04294829508696e-12
	control (0 dpi) vs 3 dpi	106570339	beta-tubulin family protein	XM_014142538.2	1.05126338867593e-39
	control (0 dpi) vs 3 dpi	106594765	isoaspartyl peptidase/L-asparaginase-like	XM_045700836.1	1.90982398862147e-05
	control (0 dpi) vs 3 dpi	106564498	AP-1 complex subunit mu-2	XM_014130620.2	1.40905849015595e-29
	control (0 dpi) vs 3 dpi	106570054	choline transporter-like protein 4	XM_014141995.2	9.48909589892829e-51
	control (0 dpi) vs 3 dpi	106570911	albumin 2-like	XM_014143494.2	1.22929923306719e-06
	control (0 dpi) vs 3 dpi	100194972	monoglyceride lipase	NM_001140001.1	5.99474935052171e-25
	control (0 dpi) vs 3 dpi	106589773	ST3 beta-galactoside alpha-2,3-sialyltransferase 7	XM_045710061.1	6.0051311128122e-16
	control (0 dpi) vs 3 dpi	106567194	solute carrier family 13 member 3	XM_014136207.2	8.21443750230254e-10
	control (0 dpi) vs 3 dpi	106575953	sodium- and chloride-dependent GABA transporter 2	XM_014152724.2	2.69711728406675e-41
	control (0 dpi) vs 3 dpi	100380357	Sulfate transporter	XM_014138168.2	6.59799654607971e-06
	control (0 dpi) vs 3 dpi	106568987	volume-regulated anion channel subunit LRRC8D-like	XM_014139920.2	3.6933624078589e-22
	control (0 dpi) vs 3 dpi	106593510	LOW QUALITY PROTEIN: serine/threonine-protein kinase Sgk1	XM_045721202.1	1.03613692638403e-30
	control (0 dpi) vs 3 dpi	100196742	multidrug and toxin extrusion protein 1	NM_001141764.1	3.42422439490937e-34
	control (0 dpi) vs 3 dpi	100195081	Solute carrier family 22 member 4	NM_001140110.1	5.13848522665537e-09
	control (0 dpi) vs 3 dpi	106589485	dynein heavy chain 9, axonemal	XM_014179529.2	2.96247034670999e-76
	control (0 dpi) vs 3 dpi	106577957	butyrophilin subfamily 2 member A1-like	XM_014156441.2	2.10398148303182e-17
	control (0 dpi) vs 3 dpi	106575572	sodium/potassium-transporting ATPase subunit alpha-1	XM_014152156.2	1.53682203786353e-17
	control (0 dpi) vs 3 dpi	106594640	very long-chain acyl-CoA synthetase	XM_045689646.1	7.95949456307772e-58
	control (0 dpi) vs 3 dpi	106561989	fructose-1,6-bisphosphatase 1	XM_014126502.2	1.78146034094894e-25
	control (0 dpi) vs 3 dpi	100196287	Arginase-1	NM_001141316.2	2.28590347368541e-09
	control (0 dpi) vs 3 dpi	106590398	jouberin	XM_014181375.2	7.41998439488852e-14
	control (0 dpi) vs 3 dpi	106561976	GTP-binding protein RAD-like	XM_014126474.2	3.31742996082885e-43
	control (0 dpi) vs 3 dpi	106605956	synapse differentiation-inducing gene protein 1-like	XM_014201980.2	0.00554823704079581
	control (0 dpi) vs 3 dpi	106579482	vasoactive intestinal polypeptide receptor 2-like	XM_014159429.2	3.22763441583831e-33
	control (0 dpi) vs 3 dpi	106584200	leukocyte elastase inhibitor	XM_014169210.2	3.13487713735195e-21
	control (0 dpi) vs 3 dpi	100136390	sodium/potassium-transporting ATPase subunit alpha-1	XM_014150738.2	4.21482283740002e-13
	control (0 dpi) vs 3 dpi	106589036	mpv17-like protein	XM_014178687.2	1.7700592353758e-27
	control (0 dpi) vs 3 dpi	100196772	dimeric dihydrodiol dehydrogenase	NM_001141794.1	2.39370055157288e-05
	control (0 dpi) vs 3 dpi	106580803	protein PXR1-like	XM_014162251.2	4.3871648484946e-14
	control (0 dpi) vs 3 dpi	106612157	serine/threonine-protein kinase Nek4-like	XM_014213088.2	3.09250908162427e-09
	control (0 dpi) vs 3 dpi	106566715	sperm associated antigen 8	XM_014135031.2	1.54206598679013e-24
	control (0 dpi) vs 3 dpi	106586173	uridine phosphorylase 2	XM_014173114.2	2.80480659324974e-21
	control (0 dpi) vs 3 dpi	106587098	cilia- and flagella-associated protein 52	XM_014175078.2	4.10698124446395e-67
	control (0 dpi) vs 3 dpi	100194621	adenylosuccinate synthetase isozyme 1 C	NM_001139706.1	1.36277192466417e-32
	control (0 dpi) vs 3 dpi	106599887	5-beta-cholestane-3-alpha,7-alpha-diol 12-alpha-hydroxylase	XM_014191239.2	4.93610762075041e-07
	control (0 dpi) vs 3 dpi	106569312	epidermal growth factor receptor-like	XM_014140535.2	1.74261364042998e-56
	control (0 dpi) vs 3 dpi	100196783	uncharacterized protein LOC100196783	NM_001141805.1	1.15775428826091e-07
	control (0 dpi) vs 3 dpi	100195110	hepatocyte growth factor precursor	NM_001140139.1	4.77153717651083e-27
	control (0 dpi) vs 3 dpi	106563502	sulfate transporter-like	XM_014129156.2	8.04832601923549e-11
	control (0 dpi) vs 3 dpi	106588367	DEP domain-containing mTOR-interacting protein	XM_014177275.2	9.14573140725111e-24
	control (0 dpi) vs 3 dpi	106609451	probable imidazolonepropionase	XM_014208304.2	2.56351423582865e-09
	control (0 dpi) vs 3 dpi	106611251	HHIP-like protein 1	XM_014211265.2	2.79308105683889e-49
	control (0 dpi) vs 3 dpi	106603915	solute carrier family 23 member 1-like	XM_014198141.2	3.41277587304696e-27
	control (0 dpi) vs 3 dpi	106566041	sodium-coupled monocarboxylate transporter 1	XM_014133849.2	1.10709217955297e-20
	control (0 dpi) vs 3 dpi	106581437	uncharacterized protein LOC106581437	XM_045704231.1	1.10820934484131e-71
	control (0 dpi) vs 3 dpi	106580039	long-chain-fatty-acid--CoA ligase ACSBG2	XM_014160599.2	0.000786403812571385
	control (0 dpi) vs 3 dpi	106573847	protein S100-A11	XM_014149251.2	0.00184343366926726
	control (0 dpi) vs 3 dpi	100195084	cadherin-17 precursor	NM_001140113.1	2.57709443427518e-10
	control (0 dpi) vs 3 dpi	100196221	uncharacterized protein C4orf45 homolog	NM_001141250.2	1.89115297560423e-16
	control (0 dpi) vs 3 dpi	106579802	protein NipSnap homolog 1	XM_014159993.2	4.78534607862412e-34
	control (0 dpi) vs 3 dpi	106579337	glucose-6-phosphatase catalytic subunit 1-like	XM_014159172.1	1.09614412246454e-19
	control (0 dpi) vs 3 dpi	106579016	dexamethasone-induced Ras-related protein 1-like	XM_014158415.2	8.16110121325485e-07
	control (0 dpi) vs 3 dpi	100380763	xanthine dehydrogenase/oxidase	XM_045710233.1	6.94312440305828e-37
	control (0 dpi) vs 3 dpi	106562090	glycine cleavage system H protein, mitochondrial	XM_014126657.2	1.4909358547161e-12
	control (0 dpi) vs 3 dpi	106565018	uncharacterized protein C2orf73	XM_014131588.2	1.19032176399803e-21
	control (0 dpi) vs 3 dpi	100195294	Claudin-14 precursor	NM_001140323.1	6.71582143369148e-07
	control (0 dpi) vs 3 dpi	100195695	5-hydroxyisourate hydrolase	NM_001140724.1	1.44651165854381e-09
	control (0 dpi) vs 3 dpi	100286547	aldo-keto reductase family 1 member D1	NM_001146486.2	2.34942708042479e-07
	control (0 dpi) vs 3 dpi	100195654	Creatine kinase, testis isozyme	NM_001140683.2	4.84720224310218e-11
	control (0 dpi) vs 3 dpi	106569629	lipoprotein lipase	XM_014141182.2	4.79551607952505e-54
	control (0 dpi) vs 3 dpi	106562381	arylamine N-acetyltransferase, pineal gland isozyme NAT-10	XM_014127237.2	0.00054446458962298
	control (0 dpi) vs 3 dpi	100306741	Claudin-like protein ZF4A22	NM_001165280.1	3.35878767082208e-06
	control (0 dpi) vs 3 dpi	106600720	lysophospholipase D GDPD3-like	XM_014192294.2	2.80721214935414e-37
	control (0 dpi) vs 3 dpi	100194614	pancreatic progenitor cell differentiation and proliferation factor	NM_001139699.1	2.03018378385967e-20
	control (0 dpi) vs 3 dpi	106610705	ATPase inhibitor B, mitochondrial	XM_014210203.2	1.39221711236687e-19
	control (0 dpi) vs 3 dpi	106577168	solute carrier family 22 member 7	XM_014154984.2	1.637588868336e-08
	control (0 dpi) vs 3 dpi	100196692	Beta-Ala-His dipeptidase	NM_001141714.1	5.18341115047707e-08
	control (0 dpi) vs 3 dpi	106589887	fatty acid desaturase 6-like	XM_014180301.2	6.16016710115818e-39
	control (0 dpi) vs 3 dpi	106593329	chloride intracellular channel protein 5-like	XM_045721228.1	8.55497910068007e-08
	control (0 dpi) vs 3 dpi	100136468	anterior gradient protein 2 homolog precursor	NM_001123597.1	1.46208134458799e-06
	control (0 dpi) vs 3 dpi	106560518	type III endosome membrane protein TEMP	XM_045687841.1	4.40131487794964e-05
	control (0 dpi) vs 3 dpi	106603216	inhibitory synaptic factor 2A-like	XM_014196573.2	0.000171905968032323
	control (0 dpi) vs 3 dpi	106573865	protein S100-A11-like	XM_014149280.2	6.05668377462133e-05
	control (0 dpi) vs 3 dpi	106573846	tubulin alpha-1A chain	XM_014149248.2	5.26559693536827e-14
	control (0 dpi) vs 3 dpi	106575728	coagulation factor VII	XM_014152389.2	6.00745001402868e-49
	control (0 dpi) vs 3 dpi	106578586	cytochrome b5	XM_014157572.2	9.82438181270119e-26
	control (0 dpi) vs 3 dpi	106577008	bifunctional 3\\'-phosphoadenosine 5\\'-phosphosulfate synthase 2	XM_014154644.2	7.40048554489572e-14
	control (0 dpi) vs 3 dpi	100195115	solute carrier family 22 member 6	NM_001140144.1	0.000114694791878058
	control (0 dpi) vs 3 dpi	106572401	acidic mammalian chitinase-like	XM_014146527.2	0.000335756793101166
	control (0 dpi) vs 3 dpi	100194914	serine/threonine-protein kinase Sgk2	NM_001139943.1	8.61278050035382e-15
	control (0 dpi) vs 3 dpi	106577610	LOW QUALITY PROTEIN: peroxisome proliferator-activated receptor gamma coactivator 1-alpha	XM_045701351.1	2.10623495105219e-56
	control (0 dpi) vs 3 dpi	106586273	pyridoxal kinase-like	XM_014173396.2	2.97440773591152e-28
	control (0 dpi) vs 3 dpi	100380620	diamine acetyltransferase 2b	NM_001173905.1	5.94390911900005e-15
	control (0 dpi) vs 3 dpi	106607930	cGMP-dependent protein kinase 1	XM_014205412.2	4.964015791131e-45
	control (0 dpi) vs 3 dpi	100380491	Clarin-3	NM_001173776.1	8.65438954668203e-28
	control (0 dpi) vs 3 dpi	106613889	sodium/glucose cotransporter 4	XM_014216612.2	1.90632448408271e-24
	control (0 dpi) vs 3 dpi	100196185	3-oxo-5-alpha-steroid 4-dehydrogenase 2	NM_001141214.1	1.75707751421196e-16
	control (0 dpi) vs 3 dpi	106611759	forkhead box protein N3-like	XM_014212303.2	2.85757653166678e-14
	control (0 dpi) vs 3 dpi	106565344	sodium- and chloride-dependent GABA transporter 2	XM_014132341.2	8.80256536792784e-13
	control (0 dpi) vs 3 dpi	106601564	3 beta-hydroxysteroid dehydrogenase type 7	XM_014193874.2	2.12404403840695e-40
	control (0 dpi) vs 3 dpi	106561784	sorting nexin-18	XM_014126030.2	4.38168949569915e-15
	control (0 dpi) vs 3 dpi	106561979	uncharacterized protein KIAA0754	XM_014126479.2	1.27303499748494e-16
	control (0 dpi) vs 3 dpi	123744215	GRIP domain-containing protein RUD3-like	XM_045723006.1	6.99633088024711e-32
	control (0 dpi) vs 3 dpi	106589096	sodium-dependent neutral amino acid transporter B(0)AT1-like	XM_045709549.1	4.89028646881109e-17
	control (0 dpi) vs 3 dpi	100195736	protein sprouty homolog 4	NM_001140765.1	1.14190328599847e-12
	control (0 dpi) vs 3 dpi	106604749	adhesion G-protein coupled receptor G2-like	XM_014199730.2	1.98751866096134e-32
	control (0 dpi) vs 3 dpi	100195195	sodium-dependent phosphate transporter 1-A	NM_001140224.1	8.50229378767706e-28
	control (0 dpi) vs 3 dpi	106607467	MAGUK p55 subfamily member 2-like	XM_014204447.2	4.06369108630119e-70
	control (0 dpi) vs 3 dpi	106565625	solute carrier family 41 member 1	XM_014132936.2	4.45898084989062e-41
	control (0 dpi) vs 3 dpi	106607480	proline-rich protein 15-like protein A	XM_014204471.2	1.33553390247504e-05
	control (0 dpi) vs 3 dpi	106598605	type III endosome membrane protein TEMP-like	XM_014189634.2	2.67251026720514e-05
	control (0 dpi) vs 3 dpi	106584414	ankyrin repeat domain-containing protein 24	XM_014169711.2	1.38644452336735e-59
	control (0 dpi) vs 3 dpi	106583154	musculoskeletal embryonic nuclear protein 1a	XM_014167009.2	9.65806823162900e-11
	control (0 dpi) vs 3 dpi	106603560	calmodulin regulator protein PCP4	XM_014197412.2	4.05276988665144e-17
	control (0 dpi) vs 3 dpi	106589305	glucose-6-phosphatase catalytic subunit 1-like	XM_014179101.2	2.24645521906306e-36
	control (0 dpi) vs 3 dpi	100195702	proline-rich protein 15-like protein B	NM_001140731.1	6.18570847334859e-09
	control (0 dpi) vs 3 dpi	106564571	glutaryl-CoA dehydrogenase, mitochondrial	XM_014130714.2	1.07141047868651e-33
	control (0 dpi) vs 3 dpi	100136552	IGF binding protein 5 precursor	NM_001123649.1	0.000163224142142337
	control (0 dpi) vs 3 dpi	106612730	sodium/potassium-transporting ATPase subunit gamma	XM_014214189.2	4.52536237659877e-06
	control (0 dpi) vs 3 dpi	106569335	5-beta-cholestane-3-alpha,7-alpha-diol 12-alpha-hydroxylase	XM_014140577.2	7.96005534734070e-11
	control (0 dpi) vs 3 dpi	106582371	DNA-binding protein SATB2-like	XM_045704812.1	1.51236333100024e-56
	control (0 dpi) vs 3 dpi	106566621	LOW QUALITY PROTEIN: interleukin-17 receptor C-like	XM_045693049.1	2.0563661695837e-51
	control (0 dpi) vs 3 dpi	106563773	protein ABHD11	XM_014129624.2	1.227999169457e-39
	control (0 dpi) vs 3 dpi	106598490	dynein light chain Tctex-type 5	XM_014189539.2	1.29421463327121e-13
	control (0 dpi) vs 3 dpi	100380695	solute carrier family 28 member 3	XM_045704214.1	2.34275273079732e-18
	control (0 dpi) vs 3 dpi	106579894	multivesicular body subunit 12B	XM_014160243.2	1.39851916912576e-16
	control (0 dpi) vs 3 dpi	106564497	low-density lipoprotein receptor	XM_014130619.2	7.13639956890103e-08
	control (0 dpi) vs 3 dpi	123742421	mitochondrial uncoupling protein 2-like	XM_045716538.1	3.16890834885078e-38
	control (0 dpi) vs 3 dpi	106579756	3-ketoacyl-CoA thiolase, peroxisomal	XM_045702863.1	0.0010175206323202
	control (0 dpi) vs 3 dpi	106581173	multidrug and toxin extrusion protein 1-like	XM_014163050.2	2.01360961872378e-59
	control (0 dpi) vs 3 dpi	106588189	ceramide synthase 2	XM_014176928.2	1.7444771401038e-05
	control (0 dpi) vs 3 dpi	106588989	sodium- and chloride-dependent GABA transporter 1	XM_014178586.2	0.00140968600915283
	control (0 dpi) vs 3 dpi	106601563	3 beta-hydroxysteroid dehydrogenase type 7	XM_045720146.1	1.20527321895575e-11
	control (0 dpi) vs 3 dpi	106582797	zinc finger MYND domain-containing protein 10	XM_014166231.2	1.43249519172148e-46
	control (0 dpi) vs 3 dpi	106602884	junctional adhesion molecule A	XM_014195840.2	1.96320072843911e-31
	control (0 dpi) vs 3 dpi	106562057	B-cadherin	XM_014126600.2	2.64584834334065e-10
	control (0 dpi) vs 3 dpi	106608094	sterile alpha motif domain-containing protein 15-like	XM_014205800.2	1.60065306559022e-14
	control (0 dpi) vs 3 dpi	100195988	2-iminobutanoate/2-iminopropanoate deaminase	NM_001141017.2	0.000851446575404376
	control (0 dpi) vs 3 dpi	106606889	LOW QUALITY PROTEIN: cytochrome c oxidase subunit 6A, mitochondrial	XM_014203344.2	8.33356411698589e-12
	control (0 dpi) vs 3 dpi	106586914	indian hedgehog B protein-like	XM_014174660.2	1.79824202911503e-10
	control (0 dpi) vs 3 dpi	106581508	amine sulfotransferase	XM_014163604.2	2.36978158378493e-20
	control (0 dpi) vs 3 dpi	106571951	SPRY domain-containing protein 4	XM_014145552.2	1.58022040792919e-28
	control (0 dpi) vs 3 dpi	106583428	retinol dehydrogenase 12-like	XM_014167579.2	3.30068338367036e-30
	control (0 dpi) vs 3 dpi	106574009	armadillo-like helical domain containing protein 1	XM_045696680.1	2.80634674956807e-49
	control (0 dpi) vs 3 dpi	106612014	glycerophosphocholine cholinephosphodiesterase ENPP6	XM_014212780.2	1.43843468781385e-11
	control (0 dpi) vs 3 dpi	106574634	CRACD-like protein	XM_014150627.2	3.3948990397095e-26
	control (0 dpi) vs 3 dpi	106577131	probable E3 ubiquitin-protein ligase HECTD2	XM_045700955.1	1.78176900293736e-08
	control (0 dpi) vs 3 dpi	106587894	very long-chain acyl-CoA synthetase-like	XM_045708334.1	2.03649134710735e-15
	control (0 dpi) vs 3 dpi	106572888	epidermal growth factor receptor kinase substrate 8-like protein 3b	XM_045696460.1	1.75925057001525e-28
	control (0 dpi) vs 3 dpi	106605538	cytosolic non-specific dipeptidase-like	XM_014201310.2	3.05849257878048e-12
	control (0 dpi) vs 3 dpi	100380355	HHIP-like protein 1	NM_001173640.1	5.6345823230351e-16
	control (0 dpi) vs 3 dpi	106568486	alanine--glyoxylate aminotransferase 2, mitochondrial	XM_014138871.2	9.65911432979255e-10
	control (0 dpi) vs 3 dpi	106605692	apolipoprotein A-IV	XM_014201582.2	5.97994513268206e-11
	control (0 dpi) vs 3 dpi	106603090	radial spoke head protein 6 homolog A	XM_014196284.2	1.32726910169653e-16
	control (0 dpi) vs 3 dpi	106610528	up-regulator of cell proliferation-like	XM_014209913.2	2.97498435130482e-21
	control (0 dpi) vs 3 dpi	106570077	LOW QUALITY PROTEIN: sodium bicarbonate cotransporter 3	XM_014142041.2	5.69975393478034e-20
	control (0 dpi) vs 3 dpi	106566566	solute carrier family 26 member 6	XM_014134693.2	7.1379990166054e-79
	control (0 dpi) vs 3 dpi	100306872	neurofilament medium polypeptide	NM_001165411.1	7.07483669849113e-44
	control (0 dpi) vs 3 dpi	106608550	solute carrier family 22 member 7	XM_014206518.2	1.46048771795955e-10
	control (0 dpi) vs 3 dpi	106571111	cholesterol 24-hydroxylase	XM_014143790.2	2.8206470177765e-10
	control (0 dpi) vs 3 dpi	106573753	purine nucleoside phosphorylase 6	XM_014149091.2	1.24569426703645e-05
	control (0 dpi) vs 3 dpi	100286691	Vesicle transport protein GOT1A	NM_001146632.1	6.56067892103722e-19
	control (0 dpi) vs 3 dpi	106567030	RIB43A-like with coiled-coils protein 1	XM_014135834.2	9.36435544090589e-22
	control (0 dpi) vs 3 dpi	106570486	coiled-coil-helix-coiled-coil-helix domain-containing protein 10, mitochondrial	XM_014142892.2	5.09557758758462e-53
	control (0 dpi) vs 3 dpi	106560449	N(G),N(G)-dimethylarginine dimethylaminohydrolase 1	XM_014123372.2	5.09883930003353e-19
	control (0 dpi) vs 3 dpi	106586234	bypass of stop codon protein 1-like	XM_045705644.1	7.48489628112032e-06
	control (0 dpi) vs 3 dpi	106585824	sperm-tail PG-rich repeat-containing protein 2	XR_006761797.1	0.00552068211725293
	control (0 dpi) vs 3 dpi	106563794	cilia- and flagella-associated protein 53	XM_014129655.2	1.98488646070118e-37
	control (0 dpi) vs 3 dpi	106603194	trimethyllysine dioxygenase, mitochondrial	XM_014196518.2	0.00321619894783141
	control (0 dpi) vs 3 dpi	106571818	long-chain fatty acid transport protein 6	XM_045693823.1	1.4975982923391e-47
	control (0 dpi) vs 3 dpi	106590035	homeobox even-skipped homolog protein 2-like	XM_014180527.2	0.00618739102113783
	control (0 dpi) vs 3 dpi	106583347	SOSS complex subunit B1	XM_014167438.2	2.21235752983788e-10
	control (0 dpi) vs 3 dpi	100136539	glycerol-3-phosphate dehydrogenase	NM_001123639.1	6.9004228874999e-12
	control (0 dpi) vs 3 dpi	106599990	leucine-rich repeat and immunoglobulin-like domain-containing nogo receptor-interacting protein 3	XM_014191322.2	5.00036533699421e-14
	control (0 dpi) vs 3 dpi	106587488	fibrinogen-like protein 1-like protein	XM_014175955.2	4.66275624780963e-10
	control (0 dpi) vs 3 dpi	106603727	ubiquitin carboxyl-terminal hydrolase 2	XM_014197764.2	3.24037485471974e-93
	control (0 dpi) vs 3 dpi	106569877	ras-related and estrogen-regulated growth inhibitor-like protein	XM_014141586.2	0.00281225341160789
	control (0 dpi) vs 3 dpi	100196125	radial spoke head 1 homolog	NM_001141154.1	7.25608072786923e-19
	control (0 dpi) vs 3 dpi	106593870	tyrosine-protein phosphatase non-receptor type 3	XM_045698417.1	8.23829640435506e-16
	control (0 dpi) vs 3 dpi	123743515	protein FAM228A	XM_045721223.1	9.98723473149435e-18
	control (0 dpi) vs 3 dpi	106586419	solute carrier family 15 member 2-like	XM_014173652.2	6.74843308505001e-27
	control (0 dpi) vs 3 dpi	100136926	cytochrome P450, family 1, subfamily A	NM_001123694.1	1.79811879938381e-11
	control (0 dpi) vs 3 dpi	106583044	sodium/hydrogen exchanger 3	XM_014166803.2	4.69419015968528e-23
	control (0 dpi) vs 3 dpi	106562243	aspartate aminotransferase, mitochondrial	XM_014127000.2	2.70627841324983e-24
	control (0 dpi) vs 3 dpi	106613738	cartilage intermediate layer protein 1	XM_014216301.2	1.81802154168469e-08
	control (0 dpi) vs 3 dpi	106601376	uncharacterized protein LOC106601376	XM_014193554.2	3.09096727371652e-08
	control (0 dpi) vs 3 dpi	100195474	keratin, type I cytoskeletal 18	NM_001140503.1	4.62497831853611e-05
	control (0 dpi) vs 3 dpi	106571109	cholesterol 24-hydroxylase	XM_014143787.2	1.2913895722901e-23
	control (0 dpi) vs 3 dpi	106587268	B-cadherin	XM_014175509.2	4.83408781916014e-12
	control (0 dpi) vs 3 dpi	100196764	retinal dehydrogenase 2	NM_001141786.1	3.71566880123839e-23
	control (0 dpi) vs 3 dpi	106571766	dynein regulatory complex protein 1	XM_014145212.2	1.84442599125594e-27
	control (0 dpi) vs 3 dpi	106606878	cytochrome c oxidase subunit 6A, mitochondrial	XM_014203298.2	3.20997871675282e-07
	control (0 dpi) vs 3 dpi	106582753	guanine nucleotide-binding protein G(i) subunit alpha-2	XM_014166144.2	1.80964896420662e-21
	control (0 dpi) vs 3 dpi	100196843	folate receptor precursor	NM_001141865.2	7.09872939255198e-14
	control (0 dpi) vs 3 dpi	106570179	aquaporin-10b	XM_014142217.2	1.36367468678906e-18
	control (0 dpi) vs 3 dpi	106594157	solute carrier family 22 member 13b	XM_045702862.1	1.26427798986313e-25
	control (0 dpi) vs 3 dpi	106612824	claudin-4	XM_014214349.2	5.85357131911381e-06
	control (0 dpi) vs 3 dpi	106566599	dynein axonemal heavy chain 12	XM_014134758.2	1.2051288712849e-33
	control (0 dpi) vs 3 dpi	106604402	CDGSH iron-sulfur domain-containing protein 1	XM_014198987.2	9.7195483076461e-08
	control (0 dpi) vs 3 dpi	106611644	uncharacterized protein LOC106611644	XM_014212066.2	4.8734153250007e-43
	control (0 dpi) vs 3 dpi	106603448	ATP-sensitive inward rectifier potassium channel 15	XM_014197146.2	2.10460989588053e-05
	control (0 dpi) vs 3 dpi	100194490	homeobox protein HoxB6ab	NM_001139580.1	4.93307661801649e-16
	control (0 dpi) vs 3 dpi	106567993	sodium- and chloride-dependent GABA transporter ine	XM_014137960.2	6.57928598307096e-18
	control (0 dpi) vs 3 dpi	106612297	glutathione peroxidase 3	XM_014213339.2	1.71859599120283e-05
	control (0 dpi) vs 3 dpi	106587442	CBY1-interacting BAR domain-containing protein 2-like	XM_045708819.1	2.90824454836693e-34
	control (0 dpi) vs 3 dpi	106579362	C-C chemokine receptor type 10	XM_014159201.2	1.54382189141943e-24
	control (0 dpi) vs 3 dpi	106590985	CD209 antigen-like protein B	XM_045712294.1	4.40669868273571e-29
	control (0 dpi) vs 3 dpi	106568567	UDP-glucuronosyltransferase 2A1	XM_014139008.2	0.000421785619178617
	control (0 dpi) vs 3 dpi	106561025	IQ and ubiquitin-like domain-containing protein	XM_045688108.1	3.85631774240529e-31
	control (0 dpi) vs 3 dpi	106611136	ornithine decarboxylase 1	XM_014211026.2	6.51069271800182e-43
	control (0 dpi) vs 3 dpi	100196431	Tumor-associated calcium signal transducer 2 precursor	NM_001141460.1	6.80627756092784e-09
	control (0 dpi) vs 3 dpi	106612131	cysteine-rich and transmembrane domain-containing protein 1	XM_014213020.2	4.54233981847265e-22
	control (0 dpi) vs 3 dpi	106601402	cytoglobin-2-like	XM_014193593.2	4.52587349760551e-06
	control (0 dpi) vs 3 dpi	123743765	X-linked retinitis pigmentosa GTPase regulator-interacting protein 1-like	XM_045721829.1	8.39744286256622e-43
	control (0 dpi) vs 3 dpi	106583200	urocanate hydratase	XM_014167107.2	5.63940518671699e-10
	control (0 dpi) vs 3 dpi	106611349	LOW QUALITY PROTEIN: solute carrier family 5 member 6	XM_014211491.2	1.75699946975446e-29
	control (0 dpi) vs 3 dpi	106576086	synaptophysin-like protein 1	XM_014152972.2	1.04184941568955e-20
	control (0 dpi) vs 3 dpi	106583690	ankyrin repeat domain-containing protein 60	XM_014168187.2	6.79639627209762e-22
	control (0 dpi) vs 3 dpi	106576007	mucin-2-like	XM_045698637.1	1.55418359084654e-23
	control (0 dpi) vs 3 dpi	106566377	uncharacterized protein si:ch211-150o23.3	XM_045692871.1	5.21038953478394e-11
	control (0 dpi) vs 3 dpi	106587176	tumor necrosis factor alpha-induced protein 8-like protein 3	XM_014175256.2	1.46729914747949e-10
	control (0 dpi) vs 3 dpi	106599720	tensin-3	XM_014191019.2	1.50417091234191e-27
	control (0 dpi) vs 3 dpi	106600846	proline-rich protein 15-like protein A	XM_014192558.2	5.21931463191006e-05
	control (0 dpi) vs 3 dpi	106605185	free fatty acid receptor 2-like	XM_014200566.2	0.00357187305178335
	control (0 dpi) vs 3 dpi	106572911	CD82 antigen	XM_045708274.1	1.37975597081488e-08
	control (0 dpi) vs 3 dpi	106578519	cubilin	XM_014157416.2	1.19224318047783e-26
	control (0 dpi) vs 3 dpi	106609956	uncharacterized protein LOC106609956	XM_014209025.2	1.03278227879259e-12
	control (0 dpi) vs 3 dpi	106591639	klotho	XM_045717435.1	1.92025880678772e-23
	control (0 dpi) vs 3 dpi	100286668	Aldehyde dehydrogenase family 9 member A1-B	NM_001146608.1	9.44837160302972e-13
	control (0 dpi) vs 3 dpi	106592182	protein Tob1	XM_014183497.2	8.59082704431332e-17
	control (0 dpi) vs 3 dpi	106575427	receptor expression-enhancing protein 6	XM_014151927.2	4.17662619137708e-13
	control (0 dpi) vs 3 dpi	106573095	cytochrome c oxidase subunit 8B, mitochondrial	XM_014147790.2	2.52182694377249e-08
	control (0 dpi) vs 3 dpi	106560577	occludin	XM_014123589.2	1.98042916849563e-22
	control (0 dpi) vs 3 dpi	100380594	phosphoethanolamine methyltransferase	NM_001173879.1	7.31833641796933e-05
	control (0 dpi) vs 3 dpi	100195182	phytanoyl-CoA dioxygenase, peroxisomal	NM_001140211.1	2.26968801452394e-22
	control (0 dpi) vs 3 dpi	123728259	tetraspanin-33-like	XM_045700084.1	8.17043459632121e-25
	control (0 dpi) vs 3 dpi	106575074	leucine-rich repeat-containing protein 58	XM_014151231.2	9.96971490202938e-07
	control (0 dpi) vs 3 dpi	106586067	LOW QUALITY PROTEIN: dynein axonemal heavy chain 7	XM_045707381.1	6.8786377802313e-87
	control (0 dpi) vs 3 dpi	106577459	ethanolamine-phosphate phospho-lyase	XM_014155455.2	1.10656496774801e-52
	control (0 dpi) vs 3 dpi	106579171	dynein axonemal assembly factor 3	XM_014158806.2	4.94668263088215e-68
	control (0 dpi) vs 3 dpi	106590647	ATP-binding cassette sub-family D member 3	XM_045710587.1	1.75823274215299e-56
	control (0 dpi) vs 3 dpi	106593994	iroquois-class homeodomain protein IRX-1a	XM_014185368.2	1.57365811224637e-09
	control (0 dpi) vs 3 dpi	106577823	LOW QUALITY PROTEIN: cytosolic phospholipase A2 gamma-like	XM_045700596.1	7.1730983847657e-24
	control (0 dpi) vs 3 dpi	106576803	cytochrome P450 1B1-like	XM_014154233.2	3.33794356582343e-07
	control (0 dpi) vs 3 dpi	106579448	coiled-coil domain-containing protein 191	XM_014159357.2	1.33030434180764e-45
	control (0 dpi) vs 3 dpi	106613828	cysteine-rich motor neuron 1 protein-like	XM_014216479.2	2.10956045148726e-07
	control (0 dpi) vs 3 dpi	106590460	dynein regulatory complex protein 11-like	XM_014181519.2	0.000734431511659623
	control (0 dpi) vs 3 dpi	100306755	AP-1 complex subunit mu-2	NM_001165294.1	3.05573804665335e-18
	control (0 dpi) vs 3 dpi	106612386	probable zinc transporter protein DDB_G0282067	XM_014213470.2	2.81436285968983e-36
	control (0 dpi) vs 3 dpi	106581936	coagulation factor V	XM_014164456.2	9.76912569174487e-18
	control (0 dpi) vs 3 dpi	106575754	sodium/potassium-transporting ATPase subunit beta-233	XM_014152431.2	3.68260413624038e-30
	control (0 dpi) vs 3 dpi	106578379	methionine-R-sulfoxide reductase B2, mitochondrial	XM_014157119.2	0.000196705156412214
	control (0 dpi) vs 3 dpi	106612572	dynein assembly factor with WDR repeat domains 1	XM_014213852.2	8.65720214599133e-36
	control (0 dpi) vs 3 dpi	106592336	LOW QUALITY PROTEIN: ezrin a	XM_045723778.1	7.30824336183947e-31
	control (0 dpi) vs 3 dpi	106574241	desmin	XM_014149971.2	0.00428634031080352
	control (0 dpi) vs 3 dpi	106565244	Krueppel-like factor 15	XM_014132138.2	2.47524621522761e-10
	control (0 dpi) vs 3 dpi	123726697	protein kintoun	XM_045694330.1	5.71903712671999e-16
	control (0 dpi) vs 3 dpi	106567994	dehydrogenase/reductase SDR family member 11	XM_014137961.2	9.67141906350473e-39
	control (0 dpi) vs 3 dpi	106565974	glycerate kinase	XM_014133698.2	8.65664275137489e-21
	control (0 dpi) vs 3 dpi	106563671	high mobility group protein B3	XM_014129454.2	2.77180397029557e-43
	control (0 dpi) vs 3 dpi	106576984	isoaspartyl peptidase/L-asparaginase	XM_014154604.2	1.38832952255308e-08
	control (0 dpi) vs 3 dpi	100195685	serine/threonine-protein kinase SIK2	XM_014164935.2	1.17000334254653e-79
	control (0 dpi) vs 3 dpi	100136543	phosphoenolpyruvate carboxykinase	XM_014159684.2	3.65962074023849e-25
	control (0 dpi) vs 3 dpi	106588366	ectonucleotide pyrophosphatase/phosphodiesterase family member 2	XM_045709263.1	6.8626123964415e-23
	control (0 dpi) vs 3 dpi	106560519	AP-1 complex subunit mu-2	XM_014123491.2	0.00252467110491591
	control (0 dpi) vs 3 dpi	106603573	solute carrier family 13 member 5	XM_014197433.2	3.06060746552475e-08
	control (0 dpi) vs 3 dpi	106567148	basement membrane-specific heparan sulfate proteoglycan core protein-like	XM_045692753.1	2.51860458887096e-19
	control (0 dpi) vs 3 dpi	106605473	succinate-semialdehyde dehydrogenase, mitochondrial	XM_014201181.2	2.99251167745231e-22
	control (0 dpi) vs 3 dpi	106601366	tetraspanin-1	XM_014193543.2	1.82845233735275e-05
	control (0 dpi) vs 3 dpi	106608565	cysteine-rich protein 2	XM_014206549.2	0.00015946402905269
	control (0 dpi) vs 3 dpi	106570046	syndecan-2-A	XM_014141974.2	6.00180052397538e-11
	control (0 dpi) vs 3 dpi	106588435	caspase recruitment domain-containing protein 14	XM_014177435.2	1.66567694134266e-32
	control (0 dpi) vs 3 dpi	106584335	glutamate--cysteine ligase regulatory subunit-like	XM_014169510.2	2.42678034780017e-22
	control (0 dpi) vs 3 dpi	100195367	TRM61 protein	XM_014210587.2	0.00968238734879889
	control (0 dpi) vs 3 dpi	106604733	START domain-containing protein 10	XM_014199699.2	2.98547321648481e-35
	control (0 dpi) vs 3 dpi	106603444	single-minded homolog 2-like	XM_014197127.2	5.55172097774412e-06
	control (0 dpi) vs 3 dpi	106610865	kunitz-type protease inhibitor 1	XM_014210509.2	8.8957234189342e-50
	control (0 dpi) vs 3 dpi	123728230	phytanoyl-CoA dioxygenase, peroxisomal-like	XM_045699823.1	4.08099310086142e-18
	control (0 dpi) vs 3 dpi	100194609	pyruvate dehydrogenase kinase 3	NM_001139694.1	3.28044657108259e-05
	control (0 dpi) vs 3 dpi	106560848	solute carrier family 12 member 3	XM_014124221.2	0.000838303044746465
	control (0 dpi) vs 3 dpi	106567945	protein Wnt-11-like	XM_014137859.2	6.4619399665028e-27
	control (0 dpi) vs 3 dpi	100195061	Na(+)/H(+) exchange regulatory cofactor NHE-RF3	NM_001140090.1	0.00226858595048004
	control (0 dpi) vs 3 dpi	106576282	uncharacterized protein LOC106576282	XM_014153373.2	5.30493090607231e-29
	control (0 dpi) vs 3 dpi	106585200	LOW QUALITY PROTEIN: growth hormone receptor a	XM_014171137.2	1.43927693330635e-54
	control (0 dpi) vs 3 dpi	106572400	N-fatty-acyl-amino acid synthase/hydrolase PM20D1.2-like	XM_014146526.2	1.47909756836105e-11
	control (0 dpi) vs 3 dpi	106603831	solute carrier family 22 member 4	XM_014198013.2	0.00283643879877097
	control (0 dpi) vs 3 dpi	106578314	angiotensin-converting enzyme-like	XM_014156999.2	5.8165592675407e-23
	control (0 dpi) vs 3 dpi	106563492	dual specificity protein phosphatase 4	XM_014129145.2	1.28828297945007e-11
	control (0 dpi) vs 3 dpi	106605545	xylose isomerase-like	XM_014201331.2	7.59598134061191e-14
	control (0 dpi) vs 3 dpi	106580519	transcriptional and immune response regulator a	XM_014161682.2	1.29758621076049e-50
	control (0 dpi) vs 3 dpi	106601616	protein crumbs homolog 3	XM_014193957.2	6.35256296928305e-11
	control (0 dpi) vs 3 dpi	106571282	cilia- and flagella-associated protein 206	XM_014144180.2	1.39297089984423e-51
	control (0 dpi) vs 3 dpi	106560975	NUAK family SNF1-like kinase 1	XM_014124468.2	3.08086426066077e-28
	control (0 dpi) vs 3 dpi	106565623	ethanolamine kinase 1-like	XM_014132935.2	8.69854352176198e-43
	control (0 dpi) vs 3 dpi	100195568	sodium/potassium-transporting ATPase subunit beta-1a	NM_001140597.1	5.85656909932529e-17
	control (0 dpi) vs 3 dpi	100286626	Serum amyloid A-5 protein precursor	NM_001146565.1	1.2480575511795e-16
	control (0 dpi) vs 3 dpi	106567956	receptor-interacting serine/threonine-protein kinase 4-like	XM_014137875.2	2.20771467813221e-20
	control (0 dpi) vs 3 dpi	100196052	peptidyl-prolyl cis-trans isomerase FKBP5	NM_001141081.2	1.27301198985276e-34
	control (0 dpi) vs 3 dpi	106583111	cyclin-dependent kinase 18	XM_014166939.2	4.97475082283982e-42
	control (0 dpi) vs 3 dpi	106612493	mitogen-activated protein kinase kinase kinase 10	XM_014213679.2	1.65778348158388e-32
	control (0 dpi) vs 3 dpi	106612884	uncharacterized protein LOC106612884	XM_014214499.2	3.68146994135399e-24
	control (0 dpi) vs 3 dpi	106612801	carbonic anhydrase 4	XM_014214317.2	1.04202404849581e-29
	control (0 dpi) vs 3 dpi	106560797	procathepsin L-like	XM_014124116.2	5.19598824548971e-12
	control (0 dpi) vs 3 dpi	106609958	probable G-protein coupled receptor 83	XM_014209027.2	1.92493957183336e-11
	control (0 dpi) vs 3 dpi	106569080	dynein light chain Tctex-type 4	XM_014140066.2	0.000158033097094299
	control (0 dpi) vs 3 dpi	106589290	pyridoxine-5\\'-phosphate oxidase	XM_014179068.2	4.02589026600486e-40
	control (0 dpi) vs 3 dpi	106574724	sodium/potassium-transporting ATPase subunit alpha-1	XM_045697848.1	3.09289625845676e-28
	control (0 dpi) vs 3 dpi	100194468	homeobox protein HoxA11aa	NM_001139560.1	1.01497221674766e-07
	control (0 dpi) vs 3 dpi	106579067	sulfotransferase 1C2	XM_014158566.2	3.22367813655597e-16
	control (0 dpi) vs 3 dpi	106583636	cilia- and flagella-associated protein 100	XM_014168042.2	1.99984704453107e-21
	control (0 dpi) vs 3 dpi	100195042	Y-box-binding protein 2-A	NM_001140071.1	1.71790730665437e-32
	control (0 dpi) vs 3 dpi	106567266	N-fatty-acyl-amino acid synthase/hydrolase PM20D1.2-like	XM_014136365.2	7.99679319157078e-22
	control (0 dpi) vs 3 dpi	123743177	uncharacterized protein LOC123743177	XM_045718974.1	4.19969012775898e-07
	control (0 dpi) vs 3 dpi	106608523	uncharacterized protein zgc:194930	XM_014206478.2	1.90214466482501e-15
	control (0 dpi) vs 3 dpi	106571322	tyrosine-protein kinase SRK2-like	XM_014144260.2	2.63419766021588e-29
	control (0 dpi) vs 3 dpi	106574213	rootletin-like	XM_045697461.1	5.64825750838445e-36
	control (0 dpi) vs 3 dpi	106570743	LOW QUALITY PROTEIN: epithelial splicing regulatory protein 1	XM_045698392.1	9.06871450592516e-09
	control (0 dpi) vs 3 dpi	106608557	coiled-coil domain-containing protein 96	XM_014206524.2	4.06172176863352e-10
	control (0 dpi) vs 3 dpi	106590986	CD209 antigen-like protein B	XM_045712282.1	4.251824419744e-25
	control (0 dpi) vs 3 dpi	106609524	plakophilin-2	XM_014208443.2	1.4347152454696e-31
	control (0 dpi) vs 3 dpi	100286645	regulator of cell cycle RGCC	NM_001146584.1	6.36007946156255e-16
	control (0 dpi) vs 3 dpi	106572176	serine/threonine-protein kinase 35	XM_014146095.2	9.52844511498294e-24
	control (0 dpi) vs 3 dpi	100196420	CD209 antigen-like protein E	NM_001141449.1	2.17882248297203e-21
	control (0 dpi) vs 3 dpi	106589699	ras-related protein Rab-3D-like	XM_045707753.1	5.57206920365201e-26
	control (0 dpi) vs 3 dpi	106572700	leucine-rich repeat-containing protein 19-like	XM_014147096.2	0.000584214758492222
	control (0 dpi) vs 3 dpi	106589103	FH1/FH2 domain-containing protein 3	XM_045693719.1	5.35479696792703e-62
	control (0 dpi) vs 3 dpi	106578392	sperm-associated antigen 6	XM_045702045.1	6.63383483551081e-74
	control (0 dpi) vs 3 dpi	106565100	LOW QUALITY PROTEIN: pleckstrin homology domain-containing family A member 6	XM_014131804.2	4.71464439968573e-41
	control (0 dpi) vs 3 dpi	106582897	src-like-adapter 2	XM_014166488.2	2.7861142646218e-47
	control (0 dpi) vs 3 dpi	106600895	modulator of macroautophagy TMEM150B	XM_014192653.2	6.34128295841303e-10
	control (0 dpi) vs 3 dpi	106568458	Krueppel-like factor 4	XM_014138826.2	1.5124389153637e-48
	control (0 dpi) vs 3 dpi	106604428	uncharacterized protein LOC106604428	XM_014199031.2	0.000175185789401216
	control (0 dpi) vs 3 dpi	106608372	iodotyrosine deiodinase 1	XM_014206277.2	5.37774951589509e-08
	control (0 dpi) vs 3 dpi	123729297	uncharacterized protein LOC123729297	XM_045704030.1	4.01358735640496e-10
	control (0 dpi) vs 3 dpi	106589121	protein LRATD2-like	XM_014178817.2	0.00713998510594976
	control (0 dpi) vs 3 dpi	106612911	uncharacterized membrane protein C3orf80 homolog	XM_014214570.2	1.05475543590993e-07
	control (0 dpi) vs 3 dpi	106580311	LOW QUALITY PROTEIN: protein phosphatase Slingshot homolog 1	XM_014161183.2	3.33820527772438e-11
	control (0 dpi) vs 3 dpi	106588784	SNF-related serine/threonine-protein kinase	XM_014178195.2	1.30690249425752e-22
	control (0 dpi) vs 3 dpi	106575692	LOW QUALITY PROTEIN: kalirin-like	XM_045699281.1	0.000313248981218445
	control (0 dpi) vs 3 dpi	100196267	laminin subunit beta-1	XM_045688425.1	1.14951687599141e-39
	control (0 dpi) vs 3 dpi	106575196	anosmin-1-like	XM_014151530.2	1.08718302482526e-40
	control (0 dpi) vs 3 dpi	100194484	homeobox protein HoxB8aa	NM_001139574.1	1.4818371125238e-07
	control (0 dpi) vs 3 dpi	106594801	BAH and coiled-coil domain-containing protein 1-like	XM_045715696.1	2.74300133504031e-07
	control (0 dpi) vs 3 dpi	106577865	deaminated glutathione amidase	XM_014156279.2	9.64520910287363e-17
	control (0 dpi) vs 3 dpi	106567578	adapter molecule crk-like	XM_014137061.2	6.083046997913e-10
	control (0 dpi) vs 3 dpi	106590346	laminin subunit alpha-1	XM_014181268.2	4.3483398838291e-111
	control (0 dpi) vs 3 dpi	106560903	protein spire homolog 2-like	XM_014124319.2	8.07680118007473e-17
	control (0 dpi) vs 3 dpi	106601019	outer dynein arm-docking complex subunit 4	XM_014192868.2	3.67736703266165e-26
	control (0 dpi) vs 3 dpi	106578548	outer dynein arm-docking complex subunit 2	XM_014157496.2	4.00100553020158e-71
	control (0 dpi) vs 3 dpi	106586096	claudin-10	XM_045707821.1	2.70529871301238e-22
	control (0 dpi) vs 3 dpi	106587404	aspartate aminotransferase, mitochondrial	XM_014175760.2	5.20295861524827e-22
	control (0 dpi) vs 3 dpi	106568230	glutathione hydrolase 1 proenzyme-like	XM_014138386.2	6.70812449507446e-07
	control (0 dpi) vs 3 dpi	100196737	Tripartite motif-containing protein 39	NM_001141759.1	0.0018775747912156
	control (0 dpi) vs 3 dpi	100196467	enkurin	NM_001141496.1	3.58224032857633e-12
	control (0 dpi) vs 3 dpi	106592081	cytochrome P450 2F3-like	XM_045697756.1	6.59907204402801e-06
	control (0 dpi) vs 3 dpi	106598889	THAP domain-containing protein 4	XM_014189914.2	3.22475444456126e-35
	control (0 dpi) vs 3 dpi	106562087	cytochrome b5	XM_014126650.2	4.77142912475064e-16
	control (0 dpi) vs 3 dpi	106607764	interleukin-20 receptor subunit alpha	XM_014205104.2	1.57256431954144e-13
	control (0 dpi) vs 3 dpi	100195955	RING finger protein 182	NM_001140984.1	1.68178724162323e-20
	control (0 dpi) vs 3 dpi	106601062	L-serine dehydratase/L-threonine deaminase-like	XM_014192976.2	1.44317955095069e-05
	control (0 dpi) vs 3 dpi	106572482	solute carrier family 52, riboflavin transporter, member 3-A	XM_014146706.2	3.93286219854457e-12
	control (0 dpi) vs 3 dpi	106577757	inner centromere protein	XM_014156075.2	2.22357051486343e-10
	control (0 dpi) vs 3 dpi	106590033	ATP synthase F(0) complex subunit C3, mitochondrial	XM_045710700.1	1.80991715699907e-12
	control (0 dpi) vs 3 dpi	106611747	ligand of Numb protein X 2	XM_014212287.2	2.69755243091126e-06
	control (0 dpi) vs 3 dpi	106574469	neutral cholesterol ester hydrolase 1	XM_045697729.1	1.43800362645435e-09
	control (0 dpi) vs 3 dpi	106612639	myelin protein zero-like protein 3	XM_014213993.2	1.07042249823956e-17
	control (0 dpi) vs 3 dpi	100194485	homeobox protein HoxB6aa	NM_001139575.1	1.31855540899243e-06
	control (0 dpi) vs 3 dpi	100136391	sodium/potassium-transporting ATPase subunit beta-233	XM_014152337.1	2.46712710723802e-18
	control (0 dpi) vs 3 dpi	100136522	fructose-bisphosphate aldolase B	NM_001123627.1	0.00494925434707494
	control (0 dpi) vs 3 dpi	100306762	adenosine kinase b	NM_001165301.1	1.2393407722098e-20
	control (0 dpi) vs 3 dpi	100196401	fibronectin type-III domain-containing protein UNQ728/PRO1410 homolog precursor	NM_001141430.1	0.000113790140724398
	control (0 dpi) vs 3 dpi	106572485	solute carrier family 13 member 3	XM_014146708.2	2.84277580940392e-10
	control (0 dpi) vs 3 dpi	106612938	multidrug and toxin extrusion protein 1-like	XM_014214613.2	8.61090287338039e-19
	control (0 dpi) vs 3 dpi	106588229	riboflavin transporter 2-like	XM_014177035.2	0.00133626185067196
	control (0 dpi) vs 3 dpi	106613567	podocin	XM_014215965.2	3.05729251387409e-10
	control (0 dpi) vs 3 dpi	106589452	unconventional myosin-XV	XM_045709979.1	2.42453503591483e-26
	control (0 dpi) vs 3 dpi	106611347	ankyrin repeat domain-containing protein 66	XM_014211487.2	1.69168048480132e-09
	control (0 dpi) vs 3 dpi	106586299	putative methyltransferase DDB_G0268948	XM_014173440.2	2.88282641477331e-23
	control (0 dpi) vs 3 dpi	106590260	phosphoenolpyruvate carboxykinase, cytosolic	XM_014181076.2	2.31935152778237e-09
	control (0 dpi) vs 3 dpi	106577654	uncharacterized protein si:dkey-19b23.8	XM_014155964.2	7.34816708207398e-28
	control (0 dpi) vs 3 dpi	106563162	transmembrane protein 132D-like	XM_014128438.2	2.34450679011472e-08
	control (0 dpi) vs 3 dpi	106603363	myelin protein zero-like protein 2	XM_045717049.1	9.19725510940371e-08
	control (0 dpi) vs 3 dpi	106603525	coxsackievirus and adenovirus receptor homolog	XM_014197343.2	1.94796383450078e-19
	control (0 dpi) vs 3 dpi	106565283	beta-1,3-galactosyl-O-glycosyl-glycoprotein beta-1,6-N-acetylglucosaminyltransferase 7-like	XM_014132224.2	4.72988798992054e-17
	control (0 dpi) vs 3 dpi	106608824	LOW QUALITY PROTEIN: dynein axonemal heavy chain 2	XM_014206991.2	2.14909879027164e-120
	control (0 dpi) vs 3 dpi	106585052	3-ketoacyl-CoA thiolase, mitochondrial	XM_014170808.2	1.0484516936307e-33
	control (0 dpi) vs 3 dpi	106591396	mitochondrial amidoxime-reducing component 1	XM_014182619.1	3.8524467516167e-13
	control (0 dpi) vs 3 dpi	123724059	tyrosine-protein phosphatase non-receptor type 3-like	XM_045717758.1	7.35117649888375e-18
	control (0 dpi) vs 3 dpi	106563302	B box and SPRY domain-containing protein-like	XM_014128790.2	5.4249551779122e-14
	control (0 dpi) vs 3 dpi	106609112	LOW QUALITY PROTEIN: cadherin EGF LAG seven-pass G-type receptor 1-like	XM_045721890.1	2.26889671655003e-47
	control (0 dpi) vs 3 dpi	106599039	solute carrier family 25 member 36-A-like	XM_014190091.2	1.48816669850634e-14
	control (0 dpi) vs 3 dpi	106568356	fructose-1,6-bisphosphatase 1-like	XM_014138636.2	1.37171197928235e-05
	control (0 dpi) vs 3 dpi	106604824	LOW QUALITY PROTEIN: sodium-dependent phosphate transport protein 2A	XM_045717725.1	2.7547219938518e-16
	control (0 dpi) vs 3 dpi	106602385	adenylate kinase 7	XR_006769802.1	0.00221566052262526
	control (0 dpi) vs 3 dpi	106579768	LOW QUALITY PROTEIN: deleted in lung and esophageal cancer protein 1	XM_045702866.1	7.74797053101982e-64
	control (0 dpi) vs 3 dpi	106568147	dual specificity protein phosphatase 4	XM_014138222.2	6.28506349152177e-14
	control (0 dpi) vs 3 dpi	100286549	ferritin, heavy polypeptide 1b	NM_001146488.1	8.36665474018268e-19
	control (0 dpi) vs 3 dpi	106610737	spermatogenesis-associated protein 17	XM_014210262.2	5.59521830455586e-35
	control (0 dpi) vs 3 dpi	106589683	p53 apoptosis effector related to PMP-22	XM_014179942.2	2.88830904281245e-10
	control (0 dpi) vs 3 dpi	106575296	dipeptidyl peptidase 4-like	XM_014151735.2	2.28253536803402e-15
	control (0 dpi) vs 3 dpi	100196183	Glutamine synthetase	NM_001141212.1	3.56106472915565e-41
	control (0 dpi) vs 3 dpi	106594080	solute carrier family 12 member 1	XM_045689383.1	8.33522481631792e-14
	control (0 dpi) vs 3 dpi	106579902	A disintegrin and metalloproteinase with thrombospondin motifs 13	XM_014160257.2	1.0853894748937e-12
	control (0 dpi) vs 3 dpi	106581747	protein O-glucosyltransferase 2	XM_014163995.2	1.4843979667546e-20
	control (0 dpi) vs 3 dpi	106588794	integrin beta-8	XM_014178221.2	6.26010053614086e-37
	control (0 dpi) vs 3 dpi	106594822	uncharacterized protein LOC106594822	XM_045706052.1	2.27990109516251e-06
	control (0 dpi) vs 3 dpi	106574281	1-phosphatidylinositol 4,5-bisphosphate phosphodiesterase delta-4-like	XM_014150076.2	6.41881708219775e-09
	control (0 dpi) vs 3 dpi	106603311	tumor necrosis factor receptor superfamily member 19	XM_014196829.2	7.63761130471758e-22
	control (0 dpi) vs 3 dpi	106577897	plasminogen activator inhibitor 1	XM_014156332.2	2.51196119436472e-21
	control (0 dpi) vs 3 dpi	100195588	Bardet-Biedl syndrome 5 protein homolog	NM_001140617.1	0.000102835297794738
	control (0 dpi) vs 3 dpi	106583998	protein FAM183A	XM_014168727.2	2.55590236131496e-19
	control (0 dpi) vs 3 dpi	106577587	B-cell scaffold protein with ankyrin repeats	XM_014155765.2	6.12343685795763e-36
	control (0 dpi) vs 3 dpi	106603300	E3 ubiquitin-protein ligase RNF128-like	XM_014196804.2	1.42064365873184e-13
	control (0 dpi) vs 3 dpi	106564367	aspartate aminotransferase, cytoplasmic-like	XM_045690924.1	6.42509978876477e-51
	control (0 dpi) vs 3 dpi	106613385	N-acetyllactosaminide beta-1,3-N-acetylglucosaminyltransferase 2	XM_014215565.2	0.00698262385527475
	control (0 dpi) vs 3 dpi	123729646	uncharacterized protein LOC123729646	XM_045705135.1	3.16302579296093e-08
	control (0 dpi) vs 3 dpi	106563752	sodium-dependent phosphate transport protein 2A-like	XM_045690150.1	1.11327430048901e-41
	control (0 dpi) vs 3 dpi	106612567	transmembrane protein 14A-like	XM_014213842.2	9.22637647940334e-10
	control (0 dpi) vs 3 dpi	106588334	acidic leucine-rich nuclear phosphoprotein 32 family member E	XM_014177211.2	6.51907083097756e-42
	control (0 dpi) vs 3 dpi	106609361	protein ADM2-like	XM_014208123.2	1.72578328261768e-14
	control (0 dpi) vs 3 dpi	106577250	transmembrane protein 150A-like	XM_014155184.2	7.09411816001184e-29
	control (0 dpi) vs 3 dpi	106572190	RING finger protein 223	XM_014146131.2	1.62939973084841e-09
	control (0 dpi) vs 3 dpi	106579920	refilin-A-like	XM_014160320.2	1.7392289321123e-10
	control (0 dpi) vs 3 dpi	106613163	inward rectifier potassium channel 13-like	XM_014215152.2	9.75451501936538e-18
	control (0 dpi) vs 3 dpi	106612674	tumor necrosis factor alpha-induced protein 2	XM_014214077.2	6.76967502637491e-10
	control (0 dpi) vs 3 dpi	106580772	tumor necrosis factor alpha-induced protein 2-like	XM_014162169.2	5.55371914885908e-16
	control (0 dpi) vs 3 dpi	106578875	39S ribosomal protein L38, mitochondrial	XM_014158112.2	8.06469187117021e-10
	control (0 dpi) vs 3 dpi	106600834	homeobox protein Hox-B10a	XM_014192542.2	3.62963811802263e-16
	control (0 dpi) vs 3 dpi	106581411	N-acetylated-alpha-linked acidic dipeptidase 2	XM_045704001.1	3.42005282585547e-44
	control (0 dpi) vs 3 dpi	106579066	U5 small nuclear ribonucleoprotein 40 kDa protein-like	XM_045702598.1	2.58745182755378e-29
	control (0 dpi) vs 3 dpi	106572462	pancreatic progenitor cell differentiation and proliferation factor A	XM_014146672.2	8.33568977908034e-34
	control (0 dpi) vs 3 dpi	106594058	puratrophin-1	XM_045689763.1	1.14674470064006e-27
	control (0 dpi) vs 3 dpi	106572020	ATPase family AAA domain-containing protein 3	XM_014145720.2	3.61583142807011e-21
	control (0 dpi) vs 3 dpi	106604720	uncharacterized protein LOC106604720	XM_014199664.2	5.41489245907147e-05
	control (0 dpi) vs 3 dpi	106612889	solute carrier family 35 member F2	XM_014214511.2	4.55757087699252e-45
	control (0 dpi) vs 3 dpi	123743820	CD82 antigen-like	XM_045722492.1	1.07251900051232e-17
	control (0 dpi) vs 3 dpi	106611346	adhesion G-protein coupled receptor F1	XM_014211486.2	2.09052043911349e-15
	control (0 dpi) vs 3 dpi	106563181	TBC1 domain family member 10A-like	XM_014128491.2	3.19164735722313e-20
	control (0 dpi) vs 3 dpi	106609428	gastrula zinc finger protein XlCGF7.1-like	XM_014208244.2	1.01050250848547e-08
	control (0 dpi) vs 3 dpi	106609035	cbp/p300-interacting transactivator 1-like	XM_045721855.1	0.000636786078135567
	control (0 dpi) vs 3 dpi	106600904	membrane-spanning 4-domains subfamily A member 4A	XM_014192673.2	3.47987426532832e-05
	control (0 dpi) vs 3 dpi	100196396	Troponin C-akin-1 protein precursor	NM_001141425.1	8.50776180358838e-12
	control (0 dpi) vs 3 dpi	106567010	rho family GTPase 1b	XM_014135775.2	0.00119597383626057
	control (0 dpi) vs 3 dpi	106580296	dynein regulatory complex protein 10	XM_014161152.2	9.50652359893243e-19
	control (0 dpi) vs 3 dpi	106587910	CDGSH iron-sulfur domain-containing protein 3, mitochondrial	XM_014176572.2	6.85551337274964e-15
	control (0 dpi) vs 3 dpi	106560267	ras-like protein family member 11B	XM_014122976.2	5.74393262931909e-06
	control (0 dpi) vs 3 dpi	106576394	anoctamin-6-like	XM_014153536.2	4.47408484796919e-22
	control (0 dpi) vs 3 dpi	106577433	disintegrin and metalloproteinase domain-containing protein 9	XM_045701183.1	1.8258632086171e-22
	control (0 dpi) vs 3 dpi	106576926	transmembrane protein 72	XM_014154455.2	7.41692036740441e-12
	control (0 dpi) vs 3 dpi	106599727	PH domain leucine-rich repeat-containing protein phosphatase 1	XM_014191031.2	1.60842984543529e-24
	control (0 dpi) vs 3 dpi	106573036	tyrosine-protein phosphatase non-receptor type 9-like	XM_014147655.2	0.001981110967115
	control (0 dpi) vs 3 dpi	100195847	Calmodulin-like protein 4	NM_001140876.1	7.278789798796e-20
	control (0 dpi) vs 3 dpi	106572795	eosinophil peroxidase-like	XM_014147274.2	1.53953759826067e-11
	control (0 dpi) vs 3 dpi	106563774	claudin-3	XM_014129625.2	0.00251054204673504
	control (0 dpi) vs 3 dpi	106598496	relaxin-like	XM_014189543.2	9.72866554923553e-06
	control (0 dpi) vs 3 dpi	106561561	solute carrier family 23 member 2	XM_014125661.2	2.13781567136272e-37
	control (0 dpi) vs 3 dpi	123729239	cleft lip and palate transmembrane protein 1 homolog	XM_045703520.1	2.368906109901e-31
	control (0 dpi) vs 3 dpi	106573263	BTB/POZ domain-containing protein kctd15-like	XM_014148174.2	2.41941582001492e-10
	control (0 dpi) vs 3 dpi	106601919	dexamethasone-induced Ras-related protein 1	XM_014194354.2	2.22825219985232e-05
	control (0 dpi) vs 3 dpi	100329174	sodium/glucose cotransporter 1	NM_001171787.1	4.6314207649916e-13
	control (0 dpi) vs 3 dpi	106589809	elongin A, like	XM_014180168.2	9.11174051625231e-44
	control (0 dpi) vs 3 dpi	106571418	peroxisomal biogenesis factor 3	XM_014144501.2	7.80764466665731e-38
	control (0 dpi) vs 3 dpi	106573546	lipoprotein lipase	XM_014148678.2	9.38160898245552e-22
	control (0 dpi) vs 3 dpi	106593950	LOW QUALITY PROTEIN: RNA-binding protein 47	XM_045711417.1	0.00186494279410427
	control (0 dpi) vs 3 dpi	106587345	retinal dehydrogenase 2	XM_014175666.2	1.89897393616492e-27
	control (0 dpi) vs 3 dpi	106581115	tumor necrosis factor receptor superfamily member 19-like	XM_014162870.2	5.02190096558458e-11
	control (0 dpi) vs 3 dpi	106563548	leucine-rich repeat-containing G-protein coupled receptor 4	XM_014129225.2	2.74404529933408e-24
	control (0 dpi) vs 3 dpi	100195468	L-lactate dehydrogenase B chain	NM_001140497.1	5.79238656883576e-31
	control (0 dpi) vs 3 dpi	106601274	neurogenic locus notch homolog protein 2-like	XM_045715124.1	5.54904546830551e-09
	control (0 dpi) vs 3 dpi	106599719	desmoplakin	XM_014191018.2	1.54450354116664e-41
	control (0 dpi) vs 3 dpi	106564424	galectin-2	XM_045691004.1	2.0211317927851e-05
	control (0 dpi) vs 3 dpi	106579263	integrin alpha-3b	XM_014159019.2	1.57656274337123e-30
	control (0 dpi) vs 3 dpi	106583037	axonemal dynein light intermediate polypeptide 1	XM_014166797.2	2.14761842786838e-13
	control (0 dpi) vs 3 dpi	106598968	uncharacterized protein LOC106598968	XM_045715672.1	8.95540544818189e-23
	control (0 dpi) vs 3 dpi	106565106	ETS-related transcription factor Elf-3	XM_014131843.2	7.49506025131884e-08
	control (0 dpi) vs 3 dpi	100196171	all-trans-retinol 13,14-reductase	XM_014204006.2	3.59319404407063e-16
	control (0 dpi) vs 3 dpi	106571597	consortin-like	XM_014144848.2	3.19797935351251e-30
	control (0 dpi) vs 3 dpi	123727875	POU domain, class 3, transcription factor 3-B	XM_045697775.1	0.00932819996942761
	control (0 dpi) vs 3 dpi	106604296	LOW QUALITY PROTEIN: cytoplasmic polyadenylation element-binding protein 4	XM_045717915.1	1.64112394621182e-13
	control (0 dpi) vs 3 dpi	106574663	adhesion G-protein coupled receptor G7-like	XM_045697974.1	8.03988718871872e-10
	control (0 dpi) vs 3 dpi	106581229	beta-galactosidase-1-like protein 2	XM_014163146.2	1.54641300132578e-25
	control (0 dpi) vs 3 dpi	106583637	Krueppel-like factor 15	XM_014168045.2	0.000391641496261689
	control (0 dpi) vs 3 dpi	106607794	probable tubulin polyglutamylase TTLL2	XM_014205157.2	0.00238647669202848
	control (0 dpi) vs 3 dpi	106573440	glycine cleavage system H protein, mitochondrial	XM_014148490.2	2.59745940045683e-10
	control (0 dpi) vs 3 dpi	123723735	collectrin-like	XM_014122883.2	0.000496796849152258
	control (0 dpi) vs 3 dpi	106585240	leucine-rich repeat-containing protein 74B	XM_014171240.2	1.78231055458374e-05
	control (0 dpi) vs 3 dpi	106565076	1,25-dihydroxyvitamin D(3) 24-hydroxylase, mitochondrial	XM_014131709.2	9.19527457931809e-19
	control (0 dpi) vs 3 dpi	106610989	cilia- and flagella-associated protein 99	XM_014210765.2	3.01554854149941e-44
	control (0 dpi) vs 3 dpi	106587304	cytochrome b-c1 complex subunit Rieske, mitochondrial	XM_014175561.2	6.26297335219954e-39
	control (0 dpi) vs 3 dpi	106588828	protein tyrosine phosphatase type IVA 2	XM_014178288.2	2.70513745769662e-80
	control (0 dpi) vs 3 dpi	106613694	lipoprotein lipase	XM_014216225.2	4.56092145961191e-06
	control (0 dpi) vs 3 dpi	106603135	delta(14)-sterol reductase TM7SF2	XM_014196416.2	2.04648023082663e-31
	control (0 dpi) vs 3 dpi	106577634	uncharacterized protein LOC106577634	XM_014155928.2	5.71030700748119e-15
	control (0 dpi) vs 3 dpi	106570145	phytanoyl-CoA dioxygenase domain-containing protein 1	XM_014142181.2	3.74291948044226e-20
	control (0 dpi) vs 3 dpi	106579249	cytochrome c oxidase subunit 6B1	XM_014158984.2	2.35024340847963e-10
	control (0 dpi) vs 3 dpi	106562627	guanosine-3\\',5\\'-bis(diphosphate) 3\\'-pyrophosphohydrolase MESH1	XM_014127586.1	6.87690740974574e-08
	control (0 dpi) vs 3 dpi	100195914	annexin A3b	NM_001140943.2	2.97053816009507e-34
	control (0 dpi) vs 3 dpi	106613476	deoxynucleotidyltransferase terminal-interacting protein 2-like	XM_014215750.2	1.09848405679483e-14
	control (0 dpi) vs 3 dpi	106571763	superoxide dismutase	XM_014145196.2	7.59763154583782e-58
	control (0 dpi) vs 3 dpi	106566781	solute carrier family 26 member 6	XM_014135170.2	1.0402602035061e-13
	control (0 dpi) vs 3 dpi	100195000	acetolactate synthase-like protein	NM_001140029.1	7.63221160850807e-32
	control (0 dpi) vs 3 dpi	106570337	ubiquitin-conjugating enzyme E2Q-like protein 1	XM_014142531.2	3.5644769458893e-29
	control (0 dpi) vs 3 dpi	106561196	C2 calcium-dependent domain-containing protein 4C-like	XM_014124886.2	5.94736188205251e-24
	control (0 dpi) vs 3 dpi	106579080	receptor tyrosine-protein kinase erbB-2	XM_014158617.2	7.94042253765138e-35
	control (0 dpi) vs 3 dpi	106607168	xaa-Pro aminopeptidase 3	XM_014203821.2	5.50420453784733e-06
	control (0 dpi) vs 3 dpi	106582347	very-long-chain (3R)-3-hydroxyacyl-CoA dehydratase 2	XM_014165367.2	7.67974401833534e-27
	control (0 dpi) vs 3 dpi	106578802	cofilin-2	XM_045702293.1	5.59414276537831e-07
	control (0 dpi) vs 3 dpi	106571052	L-threonine dehydrogenase	XM_014143707.2	1.40886015315475e-12
	control (0 dpi) vs 3 dpi	106586337	frizzled-5-like	XM_014173518.2	2.20879828168147e-06
	control (0 dpi) vs 3 dpi	106613792	LOW QUALITY PROTEIN: SHC-transforming protein 2	XM_014216409.2	8.799168181699e-39
	control (0 dpi) vs 3 dpi	106586074	arginine-hydroxylase NDUFAF5, mitochondrial	XM_014172942.2	4.42278467600576e-26
	control (0 dpi) vs 3 dpi	106581940	EF-hand domain-containing family member C2	XM_014164470.2	3.35343591985361e-67
	control (0 dpi) vs 3 dpi	106588934	pyruvate dehydrogenase kinase, isozyme 4	XM_014178493.2	6.70505389121118e-20
	control (0 dpi) vs 3 dpi	106583516	prostaglandin reductase 3	XM_014167796.2	6.16408392636463e-34
	control (0 dpi) vs 3 dpi	106589856	Na(+)/H(+) exchange regulatory cofactor NHE-RF1	XM_014180253.2	1.65503112403413e-22
	control (0 dpi) vs 3 dpi	106567434	beta-2 adrenergic receptor	XM_014136680.2	3.5047704110739e-11
	control (0 dpi) vs 3 dpi	106600567	LOW QUALITY PROTEIN: protein FAM102B-like	XM_014192025.2	8.1502409405676e-33
	control (0 dpi) vs 3 dpi	123727306	pleckstrin homology-like domain-containing protein	XM_045696067.1	4.79377781551467e-08
	control (0 dpi) vs 3 dpi	106586251	cytochrome c	XM_014173315.2	7.81492646413964e-13
	control (0 dpi) vs 3 dpi	106590088	cytochrome b5	XM_014180637.2	3.11985033095392e-07
	control (0 dpi) vs 3 dpi	106587483	leucine-rich repeat-containing G-protein coupled receptor 4-like	XM_014175906.2	1.01101152239427e-25
	control (0 dpi) vs 3 dpi	106579903	carnitine O-acetyltransferase	XM_014160258.2	8.70636004661429e-06
	control (0 dpi) vs 3 dpi	100196184	cytokine-inducible SH2-containing protein	NM_001141213.1	2.53082174952148e-08
	control (0 dpi) vs 3 dpi	106569804	xin actin-binding repeat-containing protein 1-like	XM_014141431.2	9.11347595045282e-08
	control (0 dpi) vs 3 dpi	106583790	sodium- and chloride-dependent GABA transporter 1b	XM_014168363.2	0.000104860409478907
	control (0 dpi) vs 3 dpi	106588493	uncharacterized protein LOC106588493	XM_014177585.2	3.49884901961507e-37
	control (0 dpi) vs 3 dpi	100380832	unc-119 homolog	NM_001173954.1	8.9465415388969e-17
	control (0 dpi) vs 3 dpi	100196698	p53 apoptosis effector related to PMP-22	NM_001141720.1	3.69669842879093e-10
	control (0 dpi) vs 3 dpi	100195362	transforming growth factor-beta-induced protein ig-h3 precursor	NM_001140391.1	1.01703370397043e-14
	control (0 dpi) vs 3 dpi	106572575	trypsin I-P1	XM_014146877.2	0.00214970190012933
	control (0 dpi) vs 3 dpi	106603849	ankyrin repeat domain-containing protein SOWAHA	XM_014198045.2	4.30511885964993e-11
	control (0 dpi) vs 3 dpi	106580137	transmembrane protein 161B	XM_014160853.2	1.23708540052114e-27
	control (0 dpi) vs 3 dpi	106560949	aminopeptidase N	XM_014124421.2	3.24309134619575e-36
	control (0 dpi) vs 3 dpi	106601748	ankyrin repeat and SAM domain-containing protein 4B-like	XM_014194103.2	1.64251955475906e-15
	control (0 dpi) vs 3 dpi	106565346	peptidyl-prolyl cis-trans isomerase FKBP5	XM_014132345.2	7.34330955661244e-24
	control (0 dpi) vs 3 dpi	106590358	dynein axonemal heavy chain 5	XM_014181296.2	1.51008616556451e-92
	control (0 dpi) vs 3 dpi	106582961	delta-1-pyrroline-5-carboxylate dehydrogenase, mitochondrial-like	XM_014166608.2	1.92994010943249e-17
	control (0 dpi) vs 3 dpi	100195552	piercer of microtubule wall 1 protein	NM_001140581.1	1.48022027197473e-05
	control (0 dpi) vs 3 dpi	106602290	LOW QUALITY PROTEIN: rho guanine nucleotide exchange factor 38-like	XM_045716462.1	2.78083410023224e-34
	control (0 dpi) vs 3 dpi	106573756	aspartate aminotransferase, mitochondrial	XM_014149093.2	7.40700185891149e-23
	control (0 dpi) vs 3 dpi	100196167	twisted gastrulation protein homolog 1-A precursor	NM_001141196.2	3.99438638113217e-16
	control (0 dpi) vs 3 dpi	106611161	uncharacterized protein LOC106611161	XM_045723566.1	1.02872920760887e-07
	control (0 dpi) vs 3 dpi	100194912	Angiopoietin-related protein 4 precursor	NM_001139941.1	1.54969015798252e-09
	control (0 dpi) vs 3 dpi	106576810	LOW QUALITY PROTEIN: molybdenum cofactor sulfurase-like	XM_014154245.2	3.33287645158844e-06
	control (0 dpi) vs 3 dpi	106604581	transcription factor LBX2	XM_014199363.2	0.000898064859350475
	control (0 dpi) vs 3 dpi	106580191	ras and EF-hand domain-containing protein homolog	XM_014160988.2	1.25363481189468e-16
	control (0 dpi) vs 3 dpi	106583268	advillin	XM_014167221.2	5.60256513125433e-23
	control (0 dpi) vs 3 dpi	106582121	cilia- and flagella-associated protein 91	XM_014164875.2	4.89495136314274e-43
	control (0 dpi) vs 3 dpi	106604716	EGF-containing fibulin-like extracellular matrix protein 2	XM_014199656.2	2.06369599013671e-09
	control (0 dpi) vs 3 dpi	100195192	14-3-3 protein eta	NM_001140221.1	6.98060466288516e-26
	control (0 dpi) vs 3 dpi	106612251	solute carrier family 25 member 48-like	XM_014213246.2	3.47705042299585e-15
	control (0 dpi) vs 3 dpi	106586016	uncharacterized protein CFAP97D2-like	XM_014172795.2	2.36439907861285e-19
	control (0 dpi) vs 3 dpi	106604042	superoxide dismutase	XM_014198383.2	1.99809639740036e-37
	control (0 dpi) vs 3 dpi	106585920	acetoacetyl-CoA synthetase	XM_014172663.2	0.000903611560245204
	control (0 dpi) vs 3 dpi	100196645	homeobox protein HoxB7ab	NM_001141674.1	3.61280440961187e-13
	control (0 dpi) vs 3 dpi	106569683	mitochondrial coenzyme A transporter SLC25A42	XM_014141246.2	0.000100206310111651
	control (0 dpi) vs 3 dpi	106562111	lymphatic vessel endothelial hyaluronic acid receptor 1	XM_014126709.2	0.00158813602899782
	control (0 dpi) vs 3 dpi	106590476	IQ domain-containing protein E	XM_045690663.1	3.43584627236732e-20
	control (0 dpi) vs 3 dpi	106607109	NADH dehydrogenase	XM_014203712.2	0.000184716428072972
	control (0 dpi) vs 3 dpi	106588597	methyltransferase-like 26	XM_045707226.1	5.50756222153466e-05
	control (0 dpi) vs 3 dpi	106567422	solute carrier family 23 member 1-like	XM_014136655.2	3.86347921420997e-60
	control (0 dpi) vs 3 dpi	106597654	acyl-CoA-binding domain-containing protein 7	XM_045698475.1	5.19909523245287e-08
	control (0 dpi) vs 3 dpi	106565288	NFX1-type zinc finger-containing protein 1-like	XM_014132233.2	1.13266424473172e-05
	control (0 dpi) vs 3 dpi	106587573	arylamine N-acetyltransferase, pineal gland isozyme NAT-10	XM_014176090.2	1.35824534114526e-09
	control (0 dpi) vs 3 dpi	106565464	RNA-binding motif, single-stranded-interacting protein 2	XM_014132673.2	3.37867019676063e-23
	control (0 dpi) vs 3 dpi	106566577	DNA-binding protein inhibitor ID-2	XM_014134753.2	2.69883066517739e-11
	control (0 dpi) vs 3 dpi	106602574	thioredoxin-related transmembrane protein 2-B	XM_014195273.2	1.08722894586444e-41
	control (0 dpi) vs 3 dpi	106606732	cytochrome b-c1 complex subunit 2, mitochondrial	XM_045720016.1	6.24727279483035e-48
	control (0 dpi) vs 3 dpi	106602962	four and a half LIM domains protein 1b	XM_014196022.2	5.07157701072267e-07
	control (0 dpi) vs 3 dpi	106589772	stromal cell-derived factor 1	XM_014180105.2	5.75274003331165e-09
	control (0 dpi) vs 3 dpi	100196403	ornithine decarboxylase antizyme 1	NM_001141432.2	1.07930526486898e-25
	control (0 dpi) vs 3 dpi	106573246	laminin subunit beta-1-like	XM_014148143.2	9.10974212462671e-21
	control (0 dpi) vs 3 dpi	106594819	corticosteroid 11-beta-dehydrogenase isozyme 2-like	XM_045708268.1	2.12202969316706e-05
	control (0 dpi) vs 3 dpi	106568505	tubulin alpha-8 chain-like	XM_014138921.2	9.90359763259584e-08
	control (0 dpi) vs 3 dpi	106612496	cleft lip and palate transmembrane protein 1 homolog	XM_014213684.2	1.63757076010529e-31
	control (0 dpi) vs 3 dpi	106600326	calsequestrin-1-like	XM_014191632.2	3.19518358016507e-23
	control (0 dpi) vs 3 dpi	106576843	canalicular multispecific organic anion transporter 1	XM_045700688.1	4.38643461192723e-13
	control (0 dpi) vs 3 dpi	106578798	uncharacterized protein C6orf118	XM_014157960.2	4.01257105506782e-24
	control (0 dpi) vs 3 dpi	106567922	transmembrane protease serine 2	XM_014137816.2	5.9661677029286e-39
	control (0 dpi) vs 3 dpi	106583121	ethanolamine kinase 1-like	XM_014166953.2	5.88577731393488e-37
	control (0 dpi) vs 3 dpi	106578982	retinol-binding protein 4-B	XM_014158348.2	5.319541480944e-18
	control (0 dpi) vs 3 dpi	106567340	osteoclast stimulatory transmembrane protein	XM_014136474.2	9.09971264946312e-15
	control (0 dpi) vs 3 dpi	106600385	peroxisomal biogenesis factor 19	XM_014191691.2	6.18295340151772e-33
	control (0 dpi) vs 3 dpi	106582194	transmembrane protein 106B	XM_014165030.2	6.59691596571981e-13
	control (0 dpi) vs 3 dpi	106605720	carcinoembryonic antigen-related cell adhesion molecule 2-like	XM_045718713.1	0.000890242291360447
	control (0 dpi) vs 3 dpi	106560694	junctional adhesion molecule A-like	XM_014123817.2	1.90055946462704e-27
	control (0 dpi) vs 3 dpi	106589939	DAN domain family member 5-like	XM_014180395.2	6.14349508368841e-14
	control (0 dpi) vs 3 dpi	106576286	nuclear receptor-interacting protein 2-like	XM_014153377.2	4.177549329045e-38
	control (0 dpi) vs 3 dpi	106603661	jhy protein homolog	XM_045716261.1	8.44814018030468e-17
	control (0 dpi) vs 3 dpi	100196482	budding uninhibited by benzimidazoles 1 beta	NM_001141511.1	2.13818061145193e-09
	control (0 dpi) vs 3 dpi	106585878	C-C motif chemokine 19a.1	XM_045706843.1	1.52986968839486e-10
	control (0 dpi) vs 3 dpi	106603080	uncharacterized protein LOC106603080	XM_014196252.2	2.01516478265461e-34
	control (0 dpi) vs 3 dpi	106606505	enolase 4	XM_014202762.2	1.36708189279915e-33
	control (0 dpi) vs 3 dpi	100195737	LOW QUALITY PROTEIN: arylsulfatase A	XM_014124952.2	6.52564202263628e-06
	control (0 dpi) vs 3 dpi	106590602	homogentisate 1,2-dioxygenase	XM_014181723.2	4.7036834702417e-07
	control (0 dpi) vs 3 dpi	100380633	sodium/potassium-transporting ATPase subunit alpha-1	XM_014152158.2	2.75708698374217e-29
	control (0 dpi) vs 3 dpi	106561160	tetraspanin-3	XM_014124825.2	4.22887849676535e-30
	control (0 dpi) vs 3 dpi	106587436	meiosis-specific nuclear structural protein 1	XM_014175830.2	2.43117776254116e-25
	control (0 dpi) vs 3 dpi	106585586	indoleamine 2,3-dioxygenase 2-like	XM_014171962.2	2.08913286650729e-17
	control (0 dpi) vs 3 dpi	106596797	CD59 glycoprotein	XM_014188065.2	0.000144250692638324
	control (0 dpi) vs 3 dpi	106562529	tumor necrosis factor alpha-induced protein 8-like protein 3	XM_014127463.2	1.01801448724138e-06
	control (0 dpi) vs 3 dpi	106580140	cytochrome c oxidase subunit 7C, mitochondrial	XM_014160858.2	3.05911647742121e-12
	control (0 dpi) vs 3 dpi	106564824	catalase	XM_014131256.2	4.15354925295364e-09
	control (0 dpi) vs 3 dpi	106566365	sortilin	XM_014134309.2	1.29674264922532e-23
	control (0 dpi) vs 3 dpi	106590296	patched domain-containing protein 3-like	XM_014181145.2	0.00173745908134003
	control (0 dpi) vs 3 dpi	106608559	solute carrier family 22 member 7-like	XM_014206528.2	4.8819837531116e-09
	control (0 dpi) vs 3 dpi	106613779	inactive tyrosine-protein kinase PEAK1	XM_014216387.2	5.52062926575531e-19
	control (0 dpi) vs 3 dpi	106607527	serine protease HTRA1A	XM_014204562.2	2.39736803561499e-15
	control (0 dpi) vs 3 dpi	106560816	aspartate aminotransferase, mitochondrial	XM_014124143.2	4.98769551273399e-17
	control (0 dpi) vs 3 dpi	106612428	Na(+)/H(+) exchange regulatory cofactor NHE-RF3-like	XM_014213541.2	1.67252339215893e-13
	control (0 dpi) vs 3 dpi	123729190	serine/threonine-protein kinase SIK2	XM_045703410.1	2.22815236752775e-25
	control (0 dpi) vs 3 dpi	106562460	NAD(P) transhydrogenase, mitochondrial-like	XM_045689368.1	0.000229346654824996
	control (0 dpi) vs 3 dpi	106569618	retinal homeobox protein Rx1	XM_014141160.2	0.00638354208303542
	control (0 dpi) vs 3 dpi	100195040	sodium/glucose cotransporter 2	NM_001140069.1	2.0244206333501e-06
	control (0 dpi) vs 3 dpi	106602157	sodium/potassium-transporting ATPase subunit alpha-1	XM_014194628.2	3.97710969505067e-10
	control (0 dpi) vs 3 dpi	106601528	forkhead box protein J1-A	XM_014193780.2	1.19655517752185e-09
	control (0 dpi) vs 3 dpi	106601313	ral guanine nucleotide dissociation stimulator-like 1	XM_045716063.1	2.11538688933003e-73
	control (0 dpi) vs 3 dpi	106613892	cytosolic carboxypeptidase 6	XM_045687571.1	8.40145797104137e-08
	control (0 dpi) vs 3 dpi	106580082	riboflavin kinase-like	XM_014160703.2	0.00130445062402764
	control (0 dpi) vs 3 dpi	106610701	LOW QUALITY PROTEIN: kinase D-interacting substrate of 220 kDa B	XM_014210197.2	1.18375618076624e-29
	control (0 dpi) vs 3 dpi	106583487	tubulin polyglutamylase complex subunit 1	XM_014167721.1	2.24472480240683e-46
	control (0 dpi) vs 3 dpi	106600816	keratin, type I cytoskeletal 13	XM_014192512.2	8.5754845273067e-10
	control (0 dpi) vs 3 dpi	106600884	3-mercaptopyruvate sulfurtransferase-like	XM_014192634.2	2.25474615917614e-18
	control (0 dpi) vs 3 dpi	100195470	High mobility group protein B3	NM_001140499.1	0.000124766318543079
	control (0 dpi) vs 3 dpi	106599544	G-protein coupled receptor 55	XM_014190832.2	1.39477780340866e-10
	control (0 dpi) vs 3 dpi	106604067	dihydrolipoyllysine-residue acetyltransferase component of pyruvate dehydrogenase complex, mitochondrial	XM_045717508.1	7.83651808401502e-16
	control (0 dpi) vs 3 dpi	100196144	cysteine and glycine-rich protein 2	NM_001141173.1	0.00622446713949404
	control (0 dpi) vs 3 dpi	106612539	A disintegrin and metalloproteinase with thrombospondin motifs 15	XM_014213770.2	1.99184800184748e-10
	control (0 dpi) vs 3 dpi	106560266	sec1 family domain-containing protein 2	XM_014122975.2	1.85868290681536e-36
	control (0 dpi) vs 3 dpi	106582677	electron transfer flavoprotein subunit beta-like	XM_014165976.2	1.81518787052823e-25
	control (0 dpi) vs 3 dpi	106589554	forkhead box protein J1-B	XM_014179675.2	1.43756344593748e-09
	control (0 dpi) vs 3 dpi	106613871	glypican-1	XM_014216575.2	2.14276781105137e-07
	control (0 dpi) vs 3 dpi	106563839	coiled-coil domain containing 169	XM_045690210.1	1.59665806630533e-31
	control (0 dpi) vs 3 dpi	106564953	insulin-like growth factor-binding protein 4	XM_014131503.2	6.75805785888845e-13
	control (0 dpi) vs 3 dpi	106610712	ADP-dependent glucokinase-like	XM_014210214.2	9.99032949083493e-16
	control (0 dpi) vs 3 dpi	106594828	ventricular zone-expressed PH domain-containing protein	XM_045704029.1	8.89187835334015e-30
	control (0 dpi) vs 3 dpi	106563651	ZAR1-like protein	XM_014129417.2	1.39505165720868e-23
	control (0 dpi) vs 3 dpi	106587441	intestinal mucin-like protein	XM_045708803.1	8.14909484524517e-17
	control (0 dpi) vs 3 dpi	106576916	protein STPG4	XM_014154447.2	4.11804455426795e-23
	control (0 dpi) vs 3 dpi	106585500	gamma-glutamyltransferase 5a	XM_014171776.2	7.38795292177685e-08
	control (0 dpi) vs 3 dpi	106579126	receptor activity-modifying protein 1	XM_014158711.2	5.51709285144277e-11
	control (0 dpi) vs 3 dpi	106580479	adenine nucleotide translocase lysine N-methyltransferase	XM_014161592.2	1.68140677942075e-09
	control (0 dpi) vs 3 dpi	106610182	SH3 domain-containing protein 19-like	XM_045722738.1	1.07763178389423e-27
	control (0 dpi) vs 3 dpi	106579928	apelin receptor A-like	XM_014160332.2	0.00296650520446595
	control (0 dpi) vs 3 dpi	106571464	meprin A subunit alpha-like	XM_014144602.2	2.77156053498339e-17
	control (0 dpi) vs 3 dpi	106575115	A disintegrin and metalloproteinase with thrombospondin motifs 1	XM_014151323.2	4.55515312887146e-17
	control (0 dpi) vs 3 dpi	106572632	teashirt homolog 2-like	XM_014146989.2	0.000504122993797861
	control (0 dpi) vs 3 dpi	100194626	ATP synthase, H+ transporting, mitochondrial F0 complex, subunit c-3	NM_001139711.1	1.23496314368802e-10
	control (0 dpi) vs 3 dpi	106612106	transforming growth factor beta-2 proprotein-like	XM_014212963.2	2.48401266072279e-14
	control (0 dpi) vs 3 dpi	106600142	C-C motif chemokine 20	XM_014191476.2	4.38603540785989e-10
	control (0 dpi) vs 3 dpi	100136364	cystic fibrosis transmembrane conductance regulator I	NM_001123533.1	0.000452497141074261
	control (0 dpi) vs 3 dpi	106610661	transcription factor E2F2	XM_014210106.2	2.77448508030555e-13
	control (0 dpi) vs 3 dpi	106572899	solute carrier family 2, facilitated glucose transporter member 5	XM_014147482.2	7.16099758995665e-34
	control (0 dpi) vs 3 dpi	106561061	uncharacterized protein C11orf16 homolog	XM_014124670.2	4.33232426162654e-19
	control (0 dpi) vs 3 dpi	106587452	uncharacterized protein si:ch73-103b9.2	XM_014175852.2	1.98609946442202e-28
	control (0 dpi) vs 3 dpi	106584960	prostaglandin E2 receptor EP4 subtype-like	XM_014170644.2	5.24770749697509e-06
	control (0 dpi) vs 3 dpi	106589763	aspartate aminotransferase, cytoplasmic	XM_014180090.2	7.49693126752749e-33
	control (0 dpi) vs 3 dpi	123743798	carboxypeptidase M	XM_045722390.1	5.0117276945804e-09
	control (0 dpi) vs 3 dpi	106561430	melanoma antigen recognized by T-cells 1	XM_014125400.2	2.67443162468081e-46
	control (0 dpi) vs 3 dpi	106609664	semaphorin-3ab-like	XM_045700031.1	0.000163056944276195
	control (0 dpi) vs 3 dpi	106583262	EEF1A lysine methyltransferase 3-like	XM_014167214.2	1.18209789981558e-05
	control (0 dpi) vs 3 dpi	106584572	serine/threonine-protein kinase pim-3-like	XM_014170009.2	4.25806319665004e-13
	control (0 dpi) vs 3 dpi	106608697	nuclear factor 7, brain	XM_014206803.2	1.11741745369723e-27
	control (0 dpi) vs 3 dpi	106572991	selenide, water dikinase 3-like	XM_014147586.2	3.64398289740479e-48
	control (0 dpi) vs 3 dpi	106581109	cilia- and flagella-associated protein 45	XM_014162860.2	7.77115668278229e-38
	control (0 dpi) vs 3 dpi	106606457	dexamethasone-induced Ras-related protein 1-like	XM_014202666.2	8.35720001703185e-11
	control (0 dpi) vs 3 dpi	106606942	transmembrane protein 220	XM_014203437.2	0.00149570240881578
	control (0 dpi) vs 3 dpi	106584978	dynein axonemal heavy chain 10	XM_014170678.2	2.27773132617537e-87
	control (0 dpi) vs 3 dpi	106587717	cell division control protein 6 homolog	XM_014176317.2	4.028867166384e-07
	control (0 dpi) vs 3 dpi	106588007	corticosteroid 11-beta-dehydrogenase isozyme 2-like, partial	XM_045714152.1	8.93595267595325e-10
	control (0 dpi) vs 3 dpi	106600502	ski-like protein	XM_014191900.2	1.06343007299471e-24
	control (0 dpi) vs 3 dpi	106579511	epithelial discoidin domain-containing receptor 1-like	XR_006760683.1	8.83870130871014e-05
	control (0 dpi) vs 3 dpi	106587376	LOW QUALITY PROTEIN: carboxylesterase 3	XM_045708987.1	0.00397136826292589
	control (0 dpi) vs 3 dpi	106574813	putative methyltransferase DDB_G0268948	XM_014150903.2	6.80794739772945e-19
	control (0 dpi) vs 3 dpi	106568921	transcription factor E2F5	XM_014139753.2	1.61425341907482e-22
	control (0 dpi) vs 3 dpi	106563789	uncharacterized protein LOC106563789	XR_001319319.2	6.05808079067621e-06
	control (0 dpi) vs 3 dpi	106603209	claudin-7-B-like	XM_014196563.2	1.34651853174213e-17
	control (0 dpi) vs 3 dpi	106579837	vinexin	XM_045703361.1	2.38672336499754e-18
	control (0 dpi) vs 3 dpi	100196032	parkin coregulated gene protein	NM_001141061.1	6.6477530046552e-07
	control (0 dpi) vs 3 dpi	100380666	eosinophil peroxidase	XM_014128513.2	1.96988179154773e-21
	control (0 dpi) vs 3 dpi	106569334	HIG1 domain family member 1A, mitochondrial	XM_014140575.2	3.41087653337791e-07
	control (0 dpi) vs 3 dpi	106589533	aconitate hydratase, mitochondrial	XM_014179633.2	4.16241173204429e-21
	control (0 dpi) vs 3 dpi	106607158	phosphomannomutase 1	XM_014203796.2	5.51081991730179e-26
	control (0 dpi) vs 3 dpi	106592201	coatomer subunit beta\\'	XM_045703939.1	6.13541615754623e-12
	control (0 dpi) vs 3 dpi	106565836	succinyl-CoA ligase	XM_014133406.2	5.11428699843109e-16
	control (0 dpi) vs 3 dpi	106584909	heat shock protein beta-8	XM_014170575.2	1.97971503036436e-20
	control (0 dpi) vs 3 dpi	106584031	VWFA and cache domain-containing protein 1	XM_014168821.2	2.47407433753082e-11
	control (0 dpi) vs 3 dpi	106589915	cystatin	XM_014180364.2	2.89771160944771e-08
	control (0 dpi) vs 3 dpi	106605130	mitogen-activated protein kinase kinase kinase 5	XM_014200475.2	3.75180350866232e-22
	control (0 dpi) vs 3 dpi	106560293	carboxyl-terminal PDZ ligand of neuronal nitric oxide synthase protein-like	XM_014123046.2	3.15367422862536e-18
	control (0 dpi) vs 3 dpi	106604696	saxitoxin and tetrodotoxin-binding protein 2	XM_014199617.2	0.000205847893624169
	control (0 dpi) vs 3 dpi	106612323	calnexin-like	XM_014213373.2	5.43715733463681e-06
	control (0 dpi) vs 3 dpi	106576761	LOW QUALITY PROTEIN: pleckstrin homology domain-containing family H member 2	XM_014154132.2	9.21083170689394e-27
	control (0 dpi) vs 3 dpi	106613130	solute carrier family 25 member 36-A-like	XM_014215088.2	1.39700070909124e-21
	control (0 dpi) vs 3 dpi	106573006	ladinin-1	XM_045696599.1	5.8640866473592e-09
	control (0 dpi) vs 3 dpi	106583079	potassium voltage-gated channel subfamily C member 1-like	XM_014166870.2	5.34375483964457e-13
	control (0 dpi) vs 3 dpi	106572044	NADH dehydrogenase	XM_014145765.2	1.26224616974555e-26
	control (0 dpi) vs 3 dpi	106573567	fibrillin-2	XM_014148716.2	3.50505762556884e-07
	control (0 dpi) vs 3 dpi	106611680	NADH dehydrogenase	NM_001315327.1	8.13208766276129e-11
	control (0 dpi) vs 3 dpi	106587378	dynein regulatory complex subunit 4	XM_014175729.2	1.44960927837719e-24
	control (0 dpi) vs 3 dpi	106560620	sodium/potassium-transporting ATPase subunit beta-233	XM_014123673.2	9.31092026573603e-14
	control (0 dpi) vs 3 dpi	106581972	growth hormone-regulated TBC protein 1-A	XM_014164575.2	1.73780093157794e-22
	control (0 dpi) vs 3 dpi	106562916	metal transporter CNNM3	XM_014128009.2	2.15122803784648e-13
	control (0 dpi) vs 3 dpi	106568765	unconventional myosin-VIIb	XM_014139404.2	7.03766998242107e-35
	control (0 dpi) vs 3 dpi	106598248	collagen alpha-5(IV) chain	XM_045714797.1	6.96449124797098e-24
	control (0 dpi) vs 3 dpi	106560842	transcription cofactor vestigial-like protein 2	XM_014124244.2	3.04696733471657e-06
	control (0 dpi) vs 3 dpi	106581263	A-kinase anchor protein 1, mitochondrial-like	XM_014163213.2	1.13215842590717e-06
	control (0 dpi) vs 3 dpi	106576171	protein Wnt-16	XM_014153136.2	1.0721826341606e-37
	control (0 dpi) vs 3 dpi	106597269	sodium-dependent neutral amino acid transporter B(0)AT1	XM_045719150.1	9.54228680032995e-31
	control (0 dpi) vs 3 dpi	106614011	oogenesis-related	XM_014216901.2	1.92005310671345e-37
	control (0 dpi) vs 3 dpi	106561570	sarcosine dehydrogenase, mitochondrial	XM_014125677.2	0.00259532687925152
	control (0 dpi) vs 3 dpi	106572524	citrate synthase, mitochondrial	XM_014146760.2	1.01374275207195e-19
	control (0 dpi) vs 3 dpi	106589850	39S ribosomal protein L27, mitochondrial	XM_014180250.2	2.34243977129605e-16
	control (0 dpi) vs 3 dpi	106565842	A disintegrin and metalloproteinase with thrombospondin motifs 9	XM_014133425.2	3.57490528281677e-21
	control (0 dpi) vs 3 dpi	106585805	drebrin-like protein B	XM_014172445.2	8.57131389662994e-07
	control (0 dpi) vs 3 dpi	106583498	ETS-related transcription factor Elf-3-like	XM_014167740.2	1.37287999551355e-13
	control (0 dpi) vs 3 dpi	106612986	tumor necrosis factor receptor superfamily member 19-like	XM_014214765.2	4.5211701562829e-15
	control (0 dpi) vs 3 dpi	106583358	isocitrate dehydrogenase	XM_014167491.2	0.0053259884472696
	control (0 dpi) vs 3 dpi	106589821	mitochondrial pyruvate carrier 1	XM_014180198.2	4.35497994193148e-63
	control (0 dpi) vs 3 dpi	106563204	solute carrier family 2, facilitated glucose transporter member 9	XM_014128548.2	7.11272550591656e-21
	control (0 dpi) vs 3 dpi	100194469	homeobox protein Hox-A10	XM_014142936.2	3.73473356483562e-38
	control (0 dpi) vs 3 dpi	106602938	NADH dehydrogenase	XM_014195962.2	2.72558650085998e-09
	control (0 dpi) vs 3 dpi	106609433	leucine-rich repeats and immunoglobulin-like domains protein 3	XM_014208268.2	9.9466172872855e-14
	control (0 dpi) vs 3 dpi	106607574	LOW QUALITY PROTEIN: zinc transporter 1-like	XM_014204645.2	4.85789285929272e-18
	control (0 dpi) vs 3 dpi	106581871	membrane progestin receptor delta	XM_014164312.2	1.84141130475556e-15
	control (0 dpi) vs 3 dpi	106580081	LOW QUALITY PROTEIN: proprotein convertase subtilisin/kexin type 5-like	XM_014160700.2	5.40894881197349e-18
	control (0 dpi) vs 3 dpi	106580323	tectonic-2	XM_014161207.2	6.26974189240684e-33
	control (0 dpi) vs 3 dpi	106586130	sterol 26-hydroxylase, mitochondrial	XM_014173022.2	1.39521466791487e-20
	control (0 dpi) vs 3 dpi	106603062	diamine acetyltransferase 1a.2	XM_014196207.2	7.42997064947974e-15
	control (0 dpi) vs 3 dpi	106579371	phenylethanolamine N-methyltransferase	XM_014159211.2	1.87794294261736e-06
	control (0 dpi) vs 3 dpi	106587655	thrombospondin-1-like	XM_014176268.2	9.76742724570806e-44
	control (0 dpi) vs 3 dpi	123744197	hydroxyacyl-coenzyme A dehydrogenase, mitochondrial	XM_045722871.1	8.68307905433945e-23
	control (0 dpi) vs 3 dpi	106563300	uncharacterized protein LOC106563300	XM_014128788.2	5.62279064564092e-07
	control (0 dpi) vs 3 dpi	106603140	EH domain-containing protein 1	XM_014196421.2	2.72356991042754e-16
	control (0 dpi) vs 3 dpi	106589611	beta-1,3-N-acetylglucosaminyltransferase radical fringe	XM_014179796.2	4.22727005820642e-09
	control (0 dpi) vs 3 dpi	106593663	CD82 antigen-like	XM_045698676.1	7.85833190099868e-09
	control (0 dpi) vs 3 dpi	106587388	C-type lectin domain family 18 member A	XM_014175741.2	1.37587083239874e-49
	control (0 dpi) vs 3 dpi	106601239	aconitate hydratase, mitochondrial	XM_014193285.2	1.30471697355608e-11
	control (0 dpi) vs 3 dpi	106567511	serine/threonine-protein kinase 10	XM_014136826.2	1.01873022162089e-19
	control (0 dpi) vs 3 dpi	100306828	dual specificity protein phosphatase 6	NM_001165367.1	7.78108098854765e-09
	control (0 dpi) vs 3 dpi	106607942	GDNF family receptor alpha-1	XM_014205442.2	2.95573011529304e-20
	control (0 dpi) vs 3 dpi	100286634	alpha-methylacyl-CoA racemase	XM_014129329.2	1.22250090429988e-26
	control (0 dpi) vs 3 dpi	106607436	dynein axonemal light chain 4-like	XM_014204374.2	1.15020379492456e-08
	control (0 dpi) vs 3 dpi	106612355	collagen alpha-5(IV) chain	XM_014213415.2	8.03648178308755e-16
	control (0 dpi) vs 3 dpi	100196540	kunitz-type protease inhibitor 1a precursor	NM_001141569.1	6.58398925826665e-18
	control (0 dpi) vs 3 dpi	106566296	pancreatic progenitor cell differentiation and proliferation factor B	XM_014134197.2	3.72396055843109e-46
	control (0 dpi) vs 3 dpi	106572951	ATP-binding cassette sub-family D member 1	XM_045696557.1	9.47973673850925e-10
	control (0 dpi) vs 3 dpi	100196532	Tetraspanin-7	NM_001141561.2	7.31977325871101e-06
	control (0 dpi) vs 3 dpi	100195879	ester hydrolase C11orf54 homolog	NM_001140908.1	1.58470700669631e-05
	control (0 dpi) vs 3 dpi	123744214	C-type lectin domain family 4 member M-like	XM_045722981.1	3.12836497291281e-19
	control (0 dpi) vs 3 dpi	106576734	leucine-rich repeat-containing protein 73	XM_014154090.2	3.45085180900675e-27
	control (0 dpi) vs 3 dpi	106609324	sorting and assembly machinery component 50 homolog B	XM_014208014.2	7.81181964142318e-30
	control (0 dpi) vs 3 dpi	100195185	alanyl-tRNA editing protein Aarsd1	NM_001140214.1	1.71417024525306e-11
	control (0 dpi) vs 3 dpi	106575419	neutral cholesterol ester hydrolase 1-like	XM_014151919.2	9.19658314114867e-24
	control (0 dpi) vs 3 dpi	123743178	uncharacterized protein LOC123743178	XM_045718975.1	5.98702944202305e-15
	control (0 dpi) vs 3 dpi	106567995	polypeptide N-acetylgalactosaminyltransferase 10	XM_014137962.2	2.50368203609722e-05
	control (0 dpi) vs 3 dpi	106612907	protein phosphatase 1L	XM_014214565.2	0.000542298542417853
	control (0 dpi) vs 3 dpi	106591720	iron-sulfur cluster assembly 2 homolog, mitochondrial	XM_014182946.2	1.02774333106512e-14
	control (0 dpi) vs 3 dpi	106608664	LOW QUALITY PROTEIN: activated CDC42 kinase 1-like	XM_014206755.2	8.08414269773555e-40
	control (0 dpi) vs 3 dpi	106591782	cytochrome P450 3A27-like	XM_045711245.1	2.00467878121821e-12
	control (0 dpi) vs 3 dpi	106576724	synapse differentiation-inducing gene protein 1	XM_014154069.2	1.27398166392406e-13
	control (0 dpi) vs 3 dpi	100194498	insulin-like growth factor binding protein 4 precursor	NM_001139586.1	3.61340693901477e-15
	control (0 dpi) vs 3 dpi	106612682	cytochrome c oxidase subunit 7A2, mitochondrial	XM_014214087.2	2.12978055079467e-14
	control (0 dpi) vs 3 dpi	106565331	uncharacterized protein C3orf67 homolog	XM_014132319.2	6.59769984656442e-26
	control (0 dpi) vs 3 dpi	106565266	serine incorporator 1	XM_014132180.2	1.7980634036201e-05
	control (0 dpi) vs 3 dpi	106567368	C-type natriuretic peptide 3-like	XM_014136529.2	1.88967525062071e-54
	control (0 dpi) vs 3 dpi	106579464	leucine-rich repeat-containing protein 34	XM_014159396.2	1.29086720643332e-26
	control (0 dpi) vs 3 dpi	106567116	probable phospholipid-transporting ATPase IIA	XM_014136030.2	1.51516877022798e-29
	control (0 dpi) vs 3 dpi	106583301	forkhead box protein O3	XM_014167342.2	1.72946673798728e-13
	control (0 dpi) vs 3 dpi	106588001	Krueppel-like factor 13	XM_045708017.1	4.86072609749372e-08
	control (0 dpi) vs 3 dpi	106600595	ornithine decarboxylase 1	XM_014192087.2	6.96111725903616e-34
	control (0 dpi) vs 3 dpi	106567047	desert hedgehog protein	XM_014135877.2	1.8145800089054e-10
	control (0 dpi) vs 3 dpi	106601958	actin, non-muscle 6.2	XM_014194401.1	8.97359927935266e-38
	control (0 dpi) vs 3 dpi	106562000	UPF0547 protein C16orf87 homolog	XM_014126511.2	1.19463981391631e-27
	control (0 dpi) vs 3 dpi	106608287	DNA-directed RNA polymerase II subunit RPB1-like	XM_045721148.1	2.76228767142027e-05
	control (0 dpi) vs 3 dpi	106578367	hydroxymethylglutaryl-CoA lyase, mitochondrial	XM_014157129.2	3.33884920991689e-18
	control (0 dpi) vs 3 dpi	106608461	triokinase/FMN cyclase	XM_014206392.2	4.62495062614181e-10
	control (0 dpi) vs 3 dpi	106565806	cytochrome b-c1 complex subunit 1, mitochondrial	XM_014133361.2	5.05523576419142e-23
	control (0 dpi) vs 3 dpi	106584291	cytochrome P450 2J2	XM_014169365.2	0.000422570635611264
	control (0 dpi) vs 3 dpi	106592511	trithorax group protein osa	XM_045701548.1	0.002916634958579
	control (0 dpi) vs 3 dpi	100195722	intraflagellar transport protein 22 homolog	NM_001140751.1	1.90142985713884e-07
	control (0 dpi) vs 3 dpi	106562046	adhesion G-protein coupled receptor G5	XM_014126583.2	1.10662739661648e-11
	control (0 dpi) vs 3 dpi	106602463	ras-related GTP-binding protein D	XM_014195134.2	4.48781076659208e-07
	control (0 dpi) vs 3 dpi	106561459	ras association domain-containing protein 10	XM_014125442.2	0.00191831585818902
	control (0 dpi) vs 3 dpi	106602440	calmin-like	XM_014195086.2	2.03047986580248e-24
	control (0 dpi) vs 3 dpi	106581954	UDP-glucuronosyltransferase	XM_014164527.2	9.38507051274273e-05
	control (0 dpi) vs 3 dpi	106576822	heparan-alpha-glucosaminide N-acetyltransferase	XM_014154261.2	1.06376935662129e-15
	control (0 dpi) vs 3 dpi	106572620	rab GDP dissociation inhibitor alpha	XM_045696288.1	0.00133371240757906
	control (0 dpi) vs 3 dpi	106565643	39S ribosomal protein L20, mitochondrial	XM_014132970.2	9.38993718352467e-38
	control (0 dpi) vs 3 dpi	106582895	protein snail homolog Sna-like	XM_014166486.2	0.00669499158951959
	control (0 dpi) vs 3 dpi	106587602	neuroblast differentiation-associated protein AHNAK-like	XM_014176165.2	3.30922932634864e-06
	control (0 dpi) vs 3 dpi	106600509	alcohol dehydrogenase 1-like	XM_014191921.2	8.88952082019973e-33
	control (0 dpi) vs 3 dpi	106602838	argininosuccinate lyase	XM_014195762.2	2.3143819301068e-07
	control (0 dpi) vs 3 dpi	106585785	PHD finger protein 19-like	XM_014172400.2	9.37428703194576e-07
	control (0 dpi) vs 3 dpi	106605235	beta-1,4-galactosyltransferase 3	XM_014200658.2	8.99762439447793e-22
	control (0 dpi) vs 3 dpi	123744584	noncompact myelin-associated protein	XM_045723352.1	0.00463927204358204
	control (0 dpi) vs 3 dpi	100195166	Ras-related protein Rab-3D	NM_001140195.1	1.84551919588682e-24
	control (0 dpi) vs 3 dpi	106603475	cytochrome c oxidase subunit 7B2, mitochondrial	XM_014197217.2	1.51371578002042e-12
	control (0 dpi) vs 3 dpi	106581904	NADH dehydrogenase	XM_014164352.2	1.45017945097863e-25
	control (0 dpi) vs 3 dpi	106602865	finTRIM family, member 82	XM_014195817.2	8.43056902924347e-20
	control (0 dpi) vs 3 dpi	106585104	U4/U6.U5 small nuclear ribonucleoprotein 27 kDa protein-like	XM_014170944.2	6.41708540819832e-05
	control (0 dpi) vs 3 dpi	100195712	Rhamnose-binding lectin precursor	NM_001140741.1	4.43986869531973e-10
	control (0 dpi) vs 3 dpi	106563232	stomatin-like	XM_014128620.2	7.82391337731711e-11
	control (0 dpi) vs 3 dpi	100195881	Homeobox protein Hox-B7a	NM_001140910.1	5.74597287449759e-08
	control (0 dpi) vs 3 dpi	106561786	guanine nucleotide-binding protein subunit beta-5	XM_014126029.2	2.64278184334485e-14
	control (0 dpi) vs 3 dpi	106575213	formimidoyltransferase-cyclodeaminase-like	XM_014151573.2	1.42531149842754e-18
	control (0 dpi) vs 3 dpi	106571077	dolichyl-diphosphooligosaccharide--protein glycosyltransferase subunit 4	XM_014143741.2	0.000172839976800364
	control (0 dpi) vs 3 dpi	106568198	cytochrome b-c1 complex subunit 9	XM_014138326.2	2.23877039002085e-06
	control (0 dpi) vs 3 dpi	106586636	LOW QUALITY PROTEIN: B-cell CLL/lymphoma 9 protein-like	XM_014174133.2	3.36366283085109e-21
	control (0 dpi) vs 3 dpi	100195683	Transmembrane protein 70	NM_001140712.1	1.01054261906806e-08
	control (0 dpi) vs 3 dpi	106590426	gamma-glutamyl hydrolase	XM_014181446.2	7.90795582769904e-12
	control (0 dpi) vs 3 dpi	106608881	microfibrillar-associated protein 3-like	XM_014207078.2	4.91778534664908e-30
	control (0 dpi) vs 3 dpi	106578565	cadherin-12	XM_014157554.2	7.65737647552036e-18
	control (0 dpi) vs 3 dpi	106584725	hsFATP2a_ACSVL_like domain-containing protein	XM_014170253.2	1.35709164323618e-15
	control (0 dpi) vs 3 dpi	106585459	stromelysin-3-like	XM_014171684.2	1.35760318535477e-06
	control (0 dpi) vs 3 dpi	106602821	Kruppel-like factor 5 like	XM_014195715.2	3.43534891503923e-09
	control (0 dpi) vs 3 dpi	106589387	actin, aortic smooth muscle	XM_014179292.2	0.000641901821416942
	control (0 dpi) vs 3 dpi	106562051	matrix metalloproteinase-15-like	XM_014126591.2	3.56773229029398e-20
	control (0 dpi) vs 3 dpi	100195168	adenylosuccinate synthetase isozyme 1 A	NM_001140197.1	1.47609040658775e-20
	control (0 dpi) vs 3 dpi	106576028	protein ATP6V1FNB	XM_045698640.1	2.28723486847928e-09
	control (0 dpi) vs 3 dpi	106572357	LOW QUALITY PROTEIN: uncharacterized protein LOC106572357	XM_014146418.2	6.02596030260447e-13
	control (0 dpi) vs 3 dpi	106598392	twinfilin-1	XM_045713802.1	1.4957921214779e-09
	control (0 dpi) vs 3 dpi	106611005	coiled-coil domain-containing protein 42 homolog	XM_014210793.2	1.96639976193024e-18
	control (0 dpi) vs 3 dpi	106601627	sialoadhesin-like	XM_045690914.1	0.0040401076162845
	control (0 dpi) vs 3 dpi	106566242	repetitive organellar protein-like	XM_045691984.1	6.12500090230782e-12
	control (0 dpi) vs 3 dpi	106573308	pleckstrin homology domain-containing family G member 7	XM_014148250.2	6.79208075090963e-29
	control (0 dpi) vs 3 dpi	100196464	CCAAT/enhancer-binding protein delta	NM_001141493.2	1.91963052888522e-10
	control (0 dpi) vs 3 dpi	106587278	skin secretory protein xP2	XM_014175515.2	4.5199771772517e-12
	control (0 dpi) vs 3 dpi	106590083	enoyl-CoA delta isomerase 2	XM_014180630.2	8.45599026642175e-23
	control (0 dpi) vs 3 dpi	106561176	retinol dehydrogenase 12	XM_014124848.2	4.45552444598334e-21
	control (0 dpi) vs 3 dpi	106588754	cartilage-associated protein	XM_014178095.1	5.2963390345021e-17
	control (0 dpi) vs 3 dpi	106575579	adrenodoxin	XM_014152171.2	2.89075033418335e-18
	control (0 dpi) vs 3 dpi	100196832	Up-regulated during skeletal muscle growth protein 5	NM_001141854.1	6.84266732738055e-22
	control (0 dpi) vs 3 dpi	100194822	Probable saccharopine dehydrogenase	NM_001139851.1	6.16779638169572e-05
	control (0 dpi) vs 3 dpi	106568182	zinc finger protein GLIS3-like	XM_014138290.2	5.17468365926561e-14
	control (0 dpi) vs 3 dpi	106582967	c-Myc-binding protein	XM_014166633.2	1.01043738081639e-13
	control (0 dpi) vs 3 dpi	106612556	succinate dehydrogenase	XM_014213809.2	2.74131144816005e-48
	control (0 dpi) vs 3 dpi	106588788	uncharacterized protein LOC106588788	XM_014178213.2	6.80195159996234e-11
	control (0 dpi) vs 3 dpi	106603575	flavin-containing monooxygenase FMO GS-OX4	XM_014197434.2	6.96221057615615e-38
	control (0 dpi) vs 3 dpi	106570050	exostosin-1b-like	XM_014141986.2	1.02715434447071e-21
	control (0 dpi) vs 3 dpi	106594646	interleukin-17 receptor A	XM_045700174.1	8.28024512634656e-20
	control (0 dpi) vs 3 dpi	100306825	Interleukin-17 receptor A precursor	NM_001165364.1	3.27154517505393e-24
	control (0 dpi) vs 3 dpi	106603456	3-methyl-2-oxobutanoate dehydrogenase	XM_014197166.2	7.84245723378631e-16
	control (0 dpi) vs 3 dpi	106583604	keratin, type II cytoskeletal 8-like	XM_014167973.2	5.29482285068677e-09
	control (0 dpi) vs 3 dpi	106612445	ion channel TACAN	XM_014213569.2	2.66515924563381e-72
	control (0 dpi) vs 3 dpi	106577247	storkhead-box protein 1	XM_014155173.2	6.61639285454041e-20
	control (0 dpi) vs 3 dpi	106612524	ribonuclease T2-like	XM_014213728.2	0.000200884359201818
	control (0 dpi) vs 3 dpi	106563588	diamine acetyltransferase 1	XM_014129305.2	1.01159674694031e-10
	control (0 dpi) vs 3 dpi	100194533	eukaryotic translation initiation factor 4eb	NM_001139619.1	1.75394241459602e-23
	control (0 dpi) vs 3 dpi	106562294	CBY1-interacting BAR domain-containing protein 2	XM_014127076.2	9.62351157053553e-24
	control (0 dpi) vs 3 dpi	106600745	nuclear protein 1b	XM_014192337.2	4.76190766567205e-11
	control (0 dpi) vs 3 dpi	106570227	heat shock factor-binding protein 1-like protein 1	XM_014142324.2	7.52338856711371e-10
	control (0 dpi) vs 3 dpi	106572924	cyclin-dependent kinase 20	XM_045696533.1	8.96826685900095e-14
	control (0 dpi) vs 3 dpi	106583473	synaptophysin-like protein 1	XM_014167683.2	3.15067753902585e-14
	control (0 dpi) vs 3 dpi	106561056	ras-related protein Rab-19-like	XM_014124643.2	4.96262948243827e-13
	control (0 dpi) vs 3 dpi	106582056	EF-hand domain-containing family member B	XM_014164763.2	5.37147419455723e-20
	control (0 dpi) vs 3 dpi	106573550	tax1-binding protein 3	XM_014148687.2	7.8417927734657e-17
	control (0 dpi) vs 3 dpi	106588372	nascent polypeptide-associated complex subunit alpha, muscle-specific form	XM_014177285.2	1.49703176074989e-16
	control (0 dpi) vs 3 dpi	106606651	LOW QUALITY PROTEIN: delphilin-like	XM_045721282.1	5.32145058742156e-16
	control (0 dpi) vs 3 dpi	100195639	c-reactive protein, pentraxin-related precursor	NM_001140668.1	2.90789729011389e-07
	control (0 dpi) vs 3 dpi	106593044	malate dehydrogenase, cytoplasmic	XM_045687283.1	8.36484745160703e-28
	control (0 dpi) vs 3 dpi	106580350	selenoprotein M	XM_014161293.2	7.7538746273771e-07
	control (0 dpi) vs 3 dpi	106580320	sodium- and chloride-dependent GABA transporter ine-like	XM_014161202.2	2.43389312661083e-13
	control (0 dpi) vs 3 dpi	106602876	ATP synthase subunit g, mitochondrial	XM_014195834.2	5.82809359237247e-18
	control (0 dpi) vs 3 dpi	106583097	MICOS complex subunit Mic10	XM_014166913.2	1.2311474380573e-06
	control (0 dpi) vs 3 dpi	106609526	diphosphoinositol polyphosphate phosphohydrolase 3-beta	XM_014208445.2	1.22263882767476e-32
	control (0 dpi) vs 3 dpi	106575269	acyl-CoA-binding protein	XM_014151689.2	5.71398870156788e-10
	control (0 dpi) vs 3 dpi	106582317	apolipoprotein M	XM_014165292.2	4.07479482521553e-08
	control (0 dpi) vs 3 dpi	106570689	MARCKS-related protein 1-B	XM_014143162.2	3.22254773321901e-10
	control (0 dpi) vs 3 dpi	100380314	lon protease homolog 2, peroxisomal	NM_001173599.1	9.28883179955073e-29
	control (0 dpi) vs 3 dpi	106601948	small integral membrane protein 22	XM_014194389.2	2.38243956944768e-13
	control (0 dpi) vs 3 dpi	106569311	LOW QUALITY PROTEIN: matrix metalloproteinase-16	XM_014140534.2	1.46866121533547e-08
	control (0 dpi) vs 3 dpi	106567073	grainyhead-like protein 1 homolog	XM_014135981.2	0.00320225534271738
	control (0 dpi) vs 3 dpi	106608631	putative GPI-anchored protein pfl2	XM_014206698.2	0.00403201306366903
	control (0 dpi) vs 3 dpi	100846953	voltage-dependent anion-selective channel protein 2	NM_001252349.1	1.04483504277444e-52
	control (0 dpi) vs 3 dpi	106568196	proline dehydrogenase 1, mitochondrial-like	XM_014138323.2	9.01309412589966e-08
	control (0 dpi) vs 3 dpi	100194869	Alanine aminotransferase 2-like	NM_001139898.1	2.03115834963213e-06
	control (0 dpi) vs 3 dpi	106563603	palmitoyl-protein thioesterase ABHD10, mitochondrial-like	XM_014129323.2	1.70325025180277e-05
	control (0 dpi) vs 3 dpi	100196650	BCL2/adenovirus E1B interacting protein 3-like	NM_001141679.1	5.7203835269817e-05
	control (0 dpi) vs 3 dpi	106609506	peroxisome assembly protein 26	XM_014208398.2	1.00819505141587e-12
	control (0 dpi) vs 3 dpi	106606249	succinate dehydrogenase assembly factor 4, mitochondrial-like	XM_014202399.2	1.10937621245366e-11
	control (0 dpi) vs 3 dpi	106566285	complex I assembly factor ACAD9, mitochondrial	XM_045692004.1	1.16758510227032e-29
	control (0 dpi) vs 3 dpi	106579757	cryptochrome DASH	XM_014159920.2	1.15734425142453e-34
	control (0 dpi) vs 3 dpi	106594971	NUAK family SNF1-like kinase 1	XM_045700161.1	1.07457387246771e-10
	control (0 dpi) vs 3 dpi	106567176	citrate synthase, mitochondrial	XM_014136182.2	5.53137107688164e-23
	control (0 dpi) vs 3 dpi	123741710	phospholipid phosphatase 3-like	XM_045715412.1	1.18542800390634e-10
	control (0 dpi) vs 3 dpi	106605166	persulfide dioxygenase ETHE1, mitochondrial	XM_014200541.2	1.27193573350115e-10
	control (0 dpi) vs 3 dpi	101448035	beta-carotene oxygenase 1, like	NM_001279074.1	9.64734585641927e-16
	control (0 dpi) vs 3 dpi	106585065	single-stranded DNA-binding protein 2-like	XM_014170825.2	2.2417460556577e-05
	control (0 dpi) vs 3 dpi	100195758	Stromal cell-derived factor 1 precursor	NM_001140787.1	6.34399199372961e-28
	control (0 dpi) vs 3 dpi	106569524	elongation factor 2	XM_014140963.2	1.04594702658224e-80
	control (0 dpi) vs 3 dpi	106607737	E3 ubiquitin ligase TRAF3IP2	XM_014205011.2	1.91294511618453e-15
	control (0 dpi) vs 3 dpi	106571235	syndecan-1-like	XM_014144026.2	3.02745392683263e-31
	control (0 dpi) vs 3 dpi	106578108	ubinuclein-1	XM_045701589.1	3.77066314876149e-21
	control (0 dpi) vs 3 dpi	106608997	threonine aldolase 1	XM_014207320.2	1.4293501690797e-19
	control (0 dpi) vs 3 dpi	100196177	NADH dehydrogenase	NM_001141206.1	5.04075939924369e-25
	control (0 dpi) vs 3 dpi	106607726	NADH dehydrogenase	XM_014204995.2	3.43840277895009e-30
	control (0 dpi) vs 3 dpi	106567270	uncharacterized protein At5g50100, chloroplastic-like	XM_014136376.1	0.000166255352396807
	control (0 dpi) vs 3 dpi	106606950	hepatic leukemia factor	XM_014203446.2	3.83004650354308e-23
	control (0 dpi) vs 3 dpi	106565622	LOW QUALITY PROTEIN: transcription factor SOX-13	XM_014132932.2	8.30220322397798e-11
	control (0 dpi) vs 3 dpi	106601733	cytochrome b-c1 complex subunit 2, mitochondrial	XM_014194083.2	1.60910001087733e-28
	control (0 dpi) vs 3 dpi	106611184	disheveled-associated activator of morphogenesis 1	XM_045723587.1	2.83774457552516e-15
	control (0 dpi) vs 3 dpi	106602047	ATP synthase subunit d, mitochondrial	XM_014194496.2	1.86427055307417e-14
	control (0 dpi) vs 3 dpi	106571206	radial spoke head protein 3 homolog	XM_014143989.2	7.70522901420773e-28
	control (0 dpi) vs 3 dpi	123742469	uncharacterized protein LOC123742469	XM_045717023.1	4.43708311626651e-22
	control (0 dpi) vs 3 dpi	106577116	clathrin heavy chain linker domain-containing protein 1	XM_014154861.2	6.92167659606664e-21
	control (0 dpi) vs 3 dpi	106565778	zinc fingers and homeoboxes protein 3-like	XM_014133283.2	1.87346155583524e-07
	control (0 dpi) vs 3 dpi	100286491	complement component C8 gamma chain precursor	NM_001146430.1	0.00997377867508772
	control (0 dpi) vs 3 dpi	106586147	probable hydrolase PNKD	XM_014173050.2	4.09484141614622e-14
	control (0 dpi) vs 3 dpi	106567172	bridging integrator 2-like	XM_014136175.2	4.24828845284973e-48
	control (0 dpi) vs 3 dpi	123723797	protein FAM161B-like	XM_045716194.1	7.83752266241366e-26
	control (0 dpi) vs 3 dpi	123743162	NADH dehydrogenase	XM_045718829.1	7.35432578860428e-21
	control (0 dpi) vs 3 dpi	100286552	uncharacterized protein LOC100286552	NM_001146491.2	1.97470949564507e-05
	control (0 dpi) vs 3 dpi	106569998	cytochrome c oxidase subunit 6B1	XM_014141833.2	4.47170980900033e-28
	control (0 dpi) vs 3 dpi	123726240	uncharacterized protein LOC123726240	XM_045693542.1	3.04832597569257e-26
	control (0 dpi) vs 3 dpi	106571510	ATP synthase subunit ATP5MPL, mitochondrial	XM_014144682.2	1.35857104923436e-17
	control (0 dpi) vs 3 dpi	106591806	Krueppel-like factor 13	XM_045689747.1	1.35600455169264e-18
	control (0 dpi) vs 3 dpi	106601018	heat shock 70 kDa protein-like	XM_014192866.2	0.000750287744674122
	control (0 dpi) vs 3 dpi	100286457	Syndecan-2-A precursor	NM_001146396.1	1.1068510609439e-08
	control (0 dpi) vs 3 dpi	106566959	LOW QUALITY PROTEIN: espin	XM_045692758.1	1.72231132559771e-17
	control (0 dpi) vs 3 dpi	106569927	tumor necrosis factor receptor superfamily member 11B-like	XM_014141678.2	4.8821016422096e-06
	control (0 dpi) vs 3 dpi	106611624	nucleoside diphosphate-linked moiety X motif 6	XM_014212025.2	3.35334226000996e-18
	control (0 dpi) vs 3 dpi	106586746	mitochondrial pyruvate carrier 2	XM_014174326.1	8.87629180384362e-07
	control (0 dpi) vs 3 dpi	106580132	uncharacterized protein LOC106580132	XM_014160844.2	5.34512330793489e-07
	control (0 dpi) vs 3 dpi	106579956	protein phosphatase PTC7 homolog	XM_014160406.2	5.05331346948573e-28
	control (0 dpi) vs 3 dpi	106588677	endonuclease/exonuclease/phosphatase family domain-containing protein 1-like	XM_014177903.2	3.52043469282292e-30
	control (0 dpi) vs 3 dpi	106571759	prospero homeobox protein 1	XM_014145186.2	5.45009817151567e-09
	control (0 dpi) vs 3 dpi	106570248	terminal nucleotidyltransferase 5A-like	XM_014142361.2	0.00221784852781724
	control (0 dpi) vs 3 dpi	106612226	cytochrome b-c1 complex subunit 8	XM_014213207.2	3.51433872967059e-19
	control (0 dpi) vs 3 dpi	106604275	uncharacterized protein si:ch211-153b23.7	XM_014198764.2	7.59549859831904e-13
	control (0 dpi) vs 3 dpi	106562005	SHC SH2 domain-binding protein 1	XM_014126520.2	2.55326082197062e-07
	control (0 dpi) vs 3 dpi	106574542	protein O-glucosyltransferase 1	XM_014150496.2	0.00239044528061948
	control (0 dpi) vs 3 dpi	106560895	uncharacterized protein LOC106560895	XM_014124299.2	3.3835582094392e-23
	control (0 dpi) vs 3 dpi	123723677	placenta-specific gene 8 protein-like	XM_014156021.2	5.60546594747348e-05
	control (0 dpi) vs 3 dpi	100196800	phosphotriesterase-related protein	NM_001141822.1	6.43078803015956e-08
	control (0 dpi) vs 3 dpi	106571888	renin-like	XM_014145410.2	1.16482513124051e-43
	control (0 dpi) vs 3 dpi	106578551	BMP and activin membrane-bound inhibitor homolog	XM_014157506.2	7.93213529521827e-12
	control (0 dpi) vs 3 dpi	106590001	dihydrolipoyllysine-residue succinyltransferase component of 2-oxoglutarate dehydrogenase complex, mitochondrial-like	XM_014180510.2	1.70548018530511e-42
	control (0 dpi) vs 3 dpi	123729146	cilia- and flagella-associated protein 251	XM_045703123.1	2.90973767979585e-25
	control (0 dpi) vs 3 dpi	106600019	signal-transducing adaptor protein 2-like	XM_014191354.2	0.000322804331784768
	control (0 dpi) vs 3 dpi	106613664	ankyrin repeat domain-containing protein 13C	XM_014216155.2	5.71316899161306e-09
	control (0 dpi) vs 3 dpi	123729129	uncharacterized protein LOC123729129	XM_045702992.1	1.7024461320569e-11
	control (0 dpi) vs 3 dpi	100195101	prohibitin	NM_001140130.1	1.3194085399782e-16
	control (0 dpi) vs 3 dpi	106571156	PR domain zinc finger protein 1-like	XM_014143894.2	0.000905352506916678
	control (0 dpi) vs 3 dpi	106605748	extracellular tyrosine-protein kinase PKDCC	XM_014201656.2	8.35598478639758e-09
	control (0 dpi) vs 3 dpi	100196716	pyridine nucleotide-disulfide oxidoreductase domain-containing protein 2	NM_001141738.1	0.00159013047979258
	control (0 dpi) vs 3 dpi	106606485	MAPK regulated corepressor interacting protein 2	XM_014202713.2	2.4244057562728e-28
	control (0 dpi) vs 3 dpi	100196023	peroxisomal trans-2-enoyl-CoA reductase	NM_001141052.2	2.84519312926548e-27
	control (0 dpi) vs 3 dpi	106589411	protein kinase C epsilon type	XM_014179373.2	1.25941780900094e-21
	control (0 dpi) vs 3 dpi	106577273	CD209 antigen-like	XM_045723004.1	1.05945367664256e-17
	control (0 dpi) vs 3 dpi	106577782	uncharacterized protein LOC106577782	XM_014156123.2	1.149091549605e-05
	control (0 dpi) vs 3 dpi	100195030	fibulin 4 precursor	NM_001140059.1	0.00108909407709557
	control (0 dpi) vs 3 dpi	106610433	von Willebrand factor A domain-containing protein 7	XM_045722980.1	9.73161978225442e-18
	control (0 dpi) vs 3 dpi	106602733	fatty acid-binding protein, intestinal	XM_014195557.2	2.13706414239804e-05
	control (0 dpi) vs 3 dpi	106560431	carnitine O-palmitoyltransferase 2, mitochondrial	XM_014123323.2	1.86968626472221e-25
	control (0 dpi) vs 3 dpi	106573223	NADH-cytochrome b5 reductase 2	XM_014148058.2	2.35696904014081e-26
	control (0 dpi) vs 3 dpi	106601835	mitochondrial import inner membrane translocase subunit tim16	XM_045719876.1	8.70181079744831e-25
	control (0 dpi) vs 3 dpi	106607688	cytochrome c oxidase subunit 7A2, mitochondrial	XM_014204900.2	1.10311051443654e-24
	control (0 dpi) vs 3 dpi	106602756	succinate--CoA ligase	XM_014195595.2	9.78899934886729e-24
	control (0 dpi) vs 3 dpi	106608479	putative transcription factor Ovo-like 1	XM_014206408.2	7.32304860334784e-07
	control (0 dpi) vs 3 dpi	106574258	H(+)/Cl(-) exchange transporter 4	XM_045697602.1	0.0034426518591132
	control (0 dpi) vs 3 dpi	106575602	gap junction gamma-1 protein-like	XM_014152207.2	1.51273558777002e-08
	control (0 dpi) vs 3 dpi	106576753	potassium voltage-gated channel subfamily G member 3-like	XM_014154123.2	8.46261914584381e-21
	control (0 dpi) vs 3 dpi	123724126	profilin-4	XM_045687068.1	1.32527022178733e-18
	control (0 dpi) vs 3 dpi	106585733	protein FAM47A	XM_014172298.2	7.55515869404154e-49
	control (0 dpi) vs 3 dpi	106589644	cytochrome c oxidase assembly factor 3 homolog, mitochondrial	XM_014179871.2	1.07702796530401e-06
	control (0 dpi) vs 3 dpi	106588176	ictacalcin	XM_014176900.2	0.00138408754479916
	control (0 dpi) vs 3 dpi	100195906	NADH dehydrogenase 1 beta subcomplex subunit 7	NM_001140935.1	5.02531248266037e-09
	control (0 dpi) vs 3 dpi	106609896	pre-mRNA-processing factor 19	XM_014208941.2	2.25791375932993e-19
	control (0 dpi) vs 3 dpi	106573620	low-density lipoprotein receptor-related protein 5-like	XM_014148833.2	2.57795202877225e-44
	control (0 dpi) vs 3 dpi	100196375	prohibitin 2	NM_001141404.2	3.50389768837272e-41
	control (0 dpi) vs 3 dpi	100196294	ras-related protein Rab-1A	XM_014129441.2	2.80908771055495e-06
	control (0 dpi) vs 3 dpi	106595491	von Willebrand factor A domain-containing protein 3A	XM_045720018.1	5.00746017511293e-33
	control (0 dpi) vs 3 dpi	106560852	copine-2-like	XM_014124226.2	0.00904234258503012
	control (0 dpi) vs 3 dpi	106560829	uncharacterized oxidoreductase YKL071W	XM_014124172.2	0.00674442209747352
	control (0 dpi) vs 3 dpi	106575514	prostaglandin F2 receptor negative regulator	XM_045699051.1	2.05653512252681e-39
	control (0 dpi) vs 3 dpi	106570826	MAM domain-containing protein 2a	XM_045695335.1	1.42940978120964e-05
	control (0 dpi) vs 3 dpi	100286420	membrane-associated progesterone receptor component 1	NM_001146359.1	2.11755656403952e-10
	control (0 dpi) vs 3 dpi	106593876	cytochrome P450 3A27	XM_045711211.1	7.55327442202915e-20
	control (0 dpi) vs 3 dpi	100196508	kinetochore protein Spc24	NM_001141537.1	1.71085395495927e-10
	control (0 dpi) vs 3 dpi	100194641	malate dehydrogenase 2-2, NAD (mitochondrial)	NM_001139726.1	6.07487885241807e-44
	control (0 dpi) vs 3 dpi	106577537	ependymin	XM_014155652.2	1.72635241285893e-07
[truncated: 3,714 more rows]

## Sheet:  Table S 6
		Table S6: Primers used for qPCR validation of DASE
[truncated: 8 more rows]

## Sheet:  Table S 7
Table S7: List of DASE/DSG among resistant and P. salmonis susceptible Atlantic salmon phenotypes
[truncated: 369 more rows]
